# Supplementary material for: Antibiotic-sterol interactions provide insight into the selectivity of natural aromatic analogues of amphotericin B and their photoisomers
Source: Sci Rep. 2023 Jan 14;13:762. doi: 10.1038/s41598-023-28036-x (PMC9840637; doi:10.1038/s41598-023-28036-x)
Supplement: Supplementary file 2 — Supplementary Information 2. [file 41598_2023_28036_MOESM2_ESM.zip]

Archive with 6 entries (6 files):
- alltransParB.itp
- cistransParA.itp
- cistransParB.itp
- cistransCndD.itp
- alltransParA.itp
- alltransCndD.itp
