# Supplementary material for: Antibiotic-sterol interactions provide insight into the selectivity of natural aromatic analogues of amphotericin B and their photoisomers
Source: Sci Rep. 2023 Jan 14;13:762. doi: 10.1038/s41598-023-28036-x (PMC9840637; doi:10.1038/s41598-023-28036-x)
Supplement: Supplementary file 2 — Supplementary Information 2. [file 41598_2023_28036_MOESM2_ESM.zip › cistransParA.itp]

;;
;; Generated by CHARMM-GUI (http://www.charmm-gui.org) v1.7
;;
;; psf2itp.py
;;
;; Correspondance:
;; j712l362@ku.edu or wonpil@ku.edu
;;
;; GROMACS topology file for GEDC
;;


[ moleculetype ]
; name	nrexcl
GEDC	     3

[ atoms ]
; nr	type	resnr	residu	atom	cgnr	charge	mass
     1      CG2O2      1     GEDC     C1      1      1.010    12.0110   ; qtot  1.010
     2      CG321      1     GEDC     C2      2     -0.764    12.0110   ; qtot  0.246
     3      CG311      1     GEDC     C3      3      0.765    12.0110   ; qtot  1.011
     4       HGA2      1     GEDC     H1      4      0.213     1.0080   ; qtot  1.224
     5       HGA2      1     GEDC     H2      5      0.176     1.0080   ; qtot  1.400
     6      CG321      1     GEDC     C4      6     -0.726    12.0110   ; qtot  0.674
     7      CG2O5      1     GEDC     C5      7      0.840    12.0110   ; qtot  1.514
     8       HGA2      1     GEDC     H3      8      0.207     1.0080   ; qtot  1.721
     9       HGA2      1     GEDC     H4      9      0.169     1.0080   ; qtot  1.890
    10      CG321      1     GEDC     C6     10     -0.466    12.0110   ; qtot  1.424
    11      OG2D3      1     GEDC     O1     11     -0.601    15.9994   ; qtot  0.823
    12      CG311      1     GEDC     C7     12      0.502    12.0110   ; qtot  1.325
    13       HGA2      1     GEDC     H5     13      0.128     1.0080   ; qtot  1.453
    14       HGA2      1     GEDC     H6     14      0.112     1.0080   ; qtot  1.565
    15      CG321      1     GEDC     C8     15     -0.357    12.0110   ; qtot  1.208
    16      CG311      1     GEDC     C9     16      0.667    12.0110   ; qtot  1.875
    17       HGA2      1     GEDC     H7     17      0.105     1.0080   ; qtot  1.980
    18       HGA2      1     GEDC     H8     18      0.066     1.0080   ; qtot  2.046
    19      CG321      1     GEDC    C10     19     -0.504    12.0110   ; qtot  1.542
    20       HGA1      1     GEDC     H9     20     -0.103     1.0080   ; qtot  1.439
    21      OG311      1     GEDC     O2     21     -0.808    15.9994   ; qtot  0.631
    22      CG311      1     GEDC    C11     22      0.770    12.0110   ; qtot  1.401
    23       HGA2      1     GEDC    H10     23      0.124     1.0080   ; qtot  1.525
    24       HGA2      1     GEDC    H11     24      0.083     1.0080   ; qtot  1.608
    25      CG321      1     GEDC    C12     25     -0.582    12.0110   ; qtot  1.026
    26       HGA1      1     GEDC    H12     26     -0.120     1.0080   ; qtot  0.906
    27      OG311      1     GEDC     O3     27     -0.854    15.9994   ; qtot  0.052
    28      CG311      1     GEDC    C13     28      0.916    12.0110   ; qtot  0.968
    29       HGA2      1     GEDC    H13     29      0.131     1.0080   ; qtot  1.099
    30       HGA2      1     GEDC    H14     30      0.103     1.0080   ; qtot  1.202
    31      CG321      1     GEDC    C14     31     -0.696    12.0110   ; qtot  0.506
    32       HGA1      1     GEDC    H15     32     -0.098     1.0080   ; qtot  0.408
    33      OG311      1     GEDC     O4     33     -0.865    15.9994   ; qtot -0.457
    34      CG301      1     GEDC    C15     34      0.625    12.0110   ; qtot  0.168
    35       HGA2      1     GEDC    H16     35      0.179     1.0080   ; qtot  0.347
    36       HGA2      1     GEDC    H17     36      0.162     1.0080   ; qtot  0.509
    37      CG321      1     GEDC    C16     37     -0.365    12.0110   ; qtot  0.144
    38     OG3C61      1     GEDC     O5     38     -0.492    15.9994   ; qtot -0.348
    39      OG311      1     GEDC     O6     39     -0.767    15.9994   ; qtot -1.115
    40      CG311      1     GEDC    C17     40      0.464    12.0110   ; qtot -0.651
    41       HGA2      1     GEDC    H18     41      0.124     1.0080   ; qtot -0.527
    42       HGA2      1     GEDC    H19     42      0.148     1.0080   ; qtot -0.379
    43      CG311      1     GEDC    C18     43     -0.331    12.0110   ; qtot -0.710
    44       HGA1      1     GEDC    H20     44     -0.063     1.0080   ; qtot -0.773
    45      OG311      1     GEDC     O7     45     -0.720    15.9994   ; qtot -1.493
    46      CG311      1     GEDC    C19     46      0.471    12.0110   ; qtot -1.022
    47      CG2O3      1     GEDC    C20     47      0.842    12.0110   ; qtot -0.180
    48       HGA1      1     GEDC    H21     48      0.115     1.0080   ; qtot -0.065
    49      CG321      1     GEDC    C21     49     -0.545    12.0110   ; qtot -0.610
    50      CG311      1     GEDC    C22     50      0.473    12.0110   ; qtot -0.137
    51       HGA2      1     GEDC    H22     51      0.129     1.0080   ; qtot -0.008
    52       HGA2      1     GEDC    H23     52      0.158     1.0080   ; qtot  0.150
    53     CG2DC1      1     GEDC    C23     53     -0.280    12.0110   ; qtot -0.130
    54     CG2DC1      1     GEDC    C24     54     -0.160    12.0110   ; qtot -0.290
    55     CG2DC2      1     GEDC    C25     55     -0.055    12.0110   ; qtot -0.345
    56     CG2DC2      1     GEDC    C26     56     -0.144    12.0110   ; qtot -0.489
    57     CG2DC1      1     GEDC    C27     57     -0.274    12.0110   ; qtot -0.763
    58     CG2DC1      1     GEDC    C28     58      0.058    12.0110   ; qtot -0.705
    59     CG2DC1      1     GEDC    C29     59     -0.089    12.0110   ; qtot -0.794
    60     CG2DC1      1     GEDC    C30     60     -0.282    12.0110   ; qtot -1.076
    61     CG2DC2      1     GEDC    C31     61     -0.080    12.0110   ; qtot -1.156
    62     CG2DC2      1     GEDC    C32     62     -0.140    12.0110   ; qtot -1.296
    63     CG2DC1      1     GEDC    C33     63     -0.153    12.0110   ; qtot -1.449
    64     CG2DC1      1     GEDC    C34     64     -0.281    12.0110   ; qtot -1.730
    65      CG311      1     GEDC    C35     65      0.402    12.0110   ; qtot -1.328
    66      CG311      1     GEDC    C36     66     -0.087    12.0110   ; qtot -1.415
    67       HGA1      1     GEDC    H24     67      0.008     1.0080   ; qtot -1.407
    68      CG331      1     GEDC    C37     68     -0.583    12.0110   ; qtot -1.990
    69      OG302      1     GEDC     O8     69     -0.485    15.9994   ; qtot -2.475
    70      CG311      1     GEDC    C38     70      0.338    12.0110   ; qtot -2.137
    71       HGA1      1     GEDC    H25     71      0.110     1.0080   ; qtot -2.027
    72      OG2D1      1     GEDC     O9     72     -0.655    15.9994   ; qtot -2.682
    73       HGA1      1     GEDC    H26     73     -0.039     1.0080   ; qtot -2.721
    74       HGA4      1     GEDC    H27     74      0.144     1.0080   ; qtot -2.577
    75       HGA4      1     GEDC    H28     75      0.146     1.0080   ; qtot -2.431
    76       HGA4      1     GEDC    H29     76      0.168     1.0080   ; qtot -2.263
    77       HGA4      1     GEDC    H30     77      0.145     1.0080   ; qtot -2.118
    78     CG2DC2      1     GEDC    C39     78     -0.024    12.0110   ; qtot -2.142
    79       HGA4      1     GEDC    H31     79      0.160     1.0080   ; qtot -1.982
    80       HGA4      1     GEDC    H32     80      0.186     1.0080   ; qtot -1.796
    81       HGA4      1     GEDC    H33     81      0.120     1.0080   ; qtot -1.676
    82       HGA4      1     GEDC    H34     82      0.139     1.0080   ; qtot -1.537
    83       HGA4      1     GEDC    H35     83      0.160     1.0080   ; qtot -1.377
    84       HGA4      1     GEDC    H36     84      0.133     1.0080   ; qtot -1.244
    85       HGA1      1     GEDC    H37     85     -0.016     1.0080   ; qtot -1.260
    86       HGP1      1     GEDC    H38     86      0.491     1.0080   ; qtot -0.769
    87       HGP1      1     GEDC    H39     87      0.500     1.0080   ; qtot -0.269
    88       HGP1      1     GEDC    H40     88      0.508     1.0080   ; qtot  0.239
    89       HGP1      1     GEDC    H41     89      0.467     1.0080   ; qtot  0.706
    90       HGP1      1     GEDC    H42     90      0.449     1.0080   ; qtot  1.155
    91      OG2D2      1     GEDC    O10     91     -0.720    15.9994   ; qtot  0.435
    92      OG2D2      1     GEDC    O11     92     -0.803    15.9994   ; qtot -0.368
    93       HGA3      1     GEDC    H43     93      0.141     1.0080   ; qtot -0.227
    94       HGA3      1     GEDC    H44     94      0.141     1.0080   ; qtot -0.086
    95       HGA3      1     GEDC    H45     95      0.141     1.0080   ; qtot  0.055
    96      CG321      1     GEDC    C40     96      0.088    12.0110   ; qtot  0.143
    97      CG331      1     GEDC    C41     97     -0.474    12.0110   ; qtot -0.331
    98       HGA1      1     GEDC    H46     98     -0.017     1.0080   ; qtot -0.348
    99      CG321      1     GEDC    C42     99     -0.521    12.0110   ; qtot -0.869
   100       HGA2      1     GEDC    H47    100      0.005     1.0080   ; qtot -0.864
   101       HGA2      1     GEDC    H48    101      0.003     1.0080   ; qtot -0.861
   102      CG311      1     GEDC    C43    102      0.604    12.0110   ; qtot -0.257
   103      CG321      1     GEDC    C44    103     -0.481    12.0110   ; qtot -0.738
   104      OG311      1     GEDC    O12    104     -0.710    15.9994   ; qtot -1.448
   105       HGA1      1     GEDC    H49    105      0.035     1.0080   ; qtot -1.413
   106      CG2O5      1     GEDC    C45    106      0.648    12.0110   ; qtot -0.765
   107       HGA2      1     GEDC    H50    107      0.121     1.0080   ; qtot -0.644
   108       HGA2      1     GEDC    H51    108      0.110     1.0080   ; qtot -0.534
   109     CG2R61      1     GEDC    C46    109     -0.216    12.0110   ; qtot -0.750
   110     CG2R61      1     GEDC    C47    110     -0.099    12.0110   ; qtot -0.849
   111     CG2R61      1     GEDC    C48    111     -0.327    12.0110   ; qtot -1.176
   112     CG2R61      1     GEDC    C49    112      0.563    12.0110   ; qtot -0.613
   113     CG2R61      1     GEDC    C50    113     -0.503    12.0110   ; qtot -1.116
   114     CG2R61      1     GEDC    C51    114      0.063    12.0110   ; qtot -1.053
   115      HGR61      1     GEDC    H52    115      0.143     1.0080   ; qtot -0.910
   116      HGR61      1     GEDC    H53    116      0.164     1.0080   ; qtot -0.746
   117      NG311      1     GEDC     N1    117     -0.663    14.0070   ; qtot -1.409
   118      HGR61      1     GEDC    H54    118      0.182     1.0080   ; qtot -1.227
   119      HGR61      1     GEDC    H55    119      0.140     1.0080   ; qtot -1.087
   120      CG331      1     GEDC    C52    120     -0.042    12.0110   ; qtot -1.129
   121     HGPAM1      1     GEDC    H56    121      0.374     1.0080   ; qtot -0.755
   122      OG2D3      1     GEDC    O13    122     -0.562    15.9994   ; qtot -1.317
   123       HGP1      1     GEDC    H57    123      0.421     1.0080   ; qtot -0.896
   124       HGA3      1     GEDC    H58    124      0.108     1.0080   ; qtot -0.788
   125       HGA3      1     GEDC    H59    125      0.108     1.0080   ; qtot -0.680
   126       HGA3      1     GEDC    H60    126      0.108     1.0080   ; qtot -0.572
   127      CG311      1     GEDC    C53    127      0.484    12.0110   ; qtot -0.088
   128      CG311      1     GEDC    C54    128      0.039    12.0110   ; qtot -0.049
   129      CG314      1     GEDC    C55    129      0.642    12.0110   ; qtot  0.593
   130      OG311      1     GEDC    O14    130     -0.744    15.9994   ; qtot -0.151
   131       HGA1      1     GEDC    H61    131      0.080     1.0080   ; qtot -0.071
   132      CG311      1     GEDC    C56    132     -0.061    12.0110   ; qtot -0.132
   133       HGA1      1     GEDC    H62    133      0.015     1.0080   ; qtot -0.117
   134      NG3P3      1     GEDC     N2    134     -0.818    14.0070   ; qtot -0.935
   135      CG311      1     GEDC    C57    135      0.498    12.0110   ; qtot -0.437
   136       HGA1      1     GEDC    H63    136      0.092     1.0080   ; qtot -0.345
   137      OG311      1     GEDC    O15    137     -0.728    15.9994   ; qtot -1.073
   138     OG3C61      1     GEDC    O16    138     -0.530    15.9994   ; qtot -1.603
   139      CG331      1     GEDC    C58    139     -0.436    12.0110   ; qtot -2.039
   140       HGA1      1     GEDC    H64    140     -0.034     1.0080   ; qtot -2.073
   141       HGP1      1     GEDC    H65    141      0.488     1.0080   ; qtot -1.585
   142       HGP1      1     GEDC    H66    142      0.470     1.0080   ; qtot -1.115
   143       HGP2      1     GEDC    H67    143      0.388     1.0080   ; qtot -0.727
   144       HGP2      1     GEDC    H68    144      0.425     1.0080   ; qtot -0.302
   145       HGA3      1     GEDC    H69    145      0.117     1.0080   ; qtot -0.185
   146       HGA3      1     GEDC    H70    146      0.117     1.0080   ; qtot -0.068
   147       HGA3      1     GEDC    H71    147      0.117     1.0080   ; qtot  0.049
   148       HGA1      1     GEDC    H72    148      0.001     1.0080   ; qtot  0.050
   149      OG301      1     GEDC    O17    149     -0.510    15.9994   ; qtot -0.460
   150       HGA1      1     GEDC    H73    150      0.030     1.0080   ; qtot -0.430
   151       HGP2      1     GEDC    H74    151      0.398     1.0080   ; qtot -0.032
   152       HGA2      1     GEDC    H75    152      0.107     1.0080   ; qtot  0.075
   153       HGA2      1     GEDC    H76    153      0.113     1.0080   ; qtot  0.188
   154      OG311      1     GEDC    O18    154     -0.736    15.9994   ; qtot -0.548
   155       HGP1      1     GEDC    H77    155      0.461     1.0080   ; qtot -0.087
   156       HGA1      1     GEDC    H78    156      0.009     1.0080   ; qtot -0.078
   157      OG311      1     GEDC    O19    157     -0.787    15.9994   ; qtot -0.865
   158       HGP1      1     GEDC    H79    158      0.455     1.0080   ; qtot -0.410
   159       HGA3      1     GEDC    H80    159      0.071     1.0080   ; qtot -0.339
   160       HGA3      1     GEDC    H81    160      0.071     1.0080   ; qtot -0.268
   161       HGA3      1     GEDC    H82    161      0.071     1.0080   ; qtot -0.197
   162     CG2DC2      1     GEDC    C59    162     -0.360    12.0110   ; qtot -0.557
   163       HGA4      1     GEDC    H83    163      0.118     1.0080   ; qtot -0.439
   164       HGA4      1     GEDC    H84    164      0.117     1.0080   ; qtot -0.322
   165       HGA4      1     GEDC    H85    165      0.132     1.0080   ; qtot -0.190
   166       HGA4      1     GEDC    H86    166      0.190     1.0080   ; qtot  0.000

[ bonds ]
; ai	aj	funct	b0	Kb
    1     2     1
    1    69     1
    1    72     1
    2     3     1
    2     4     1
    2     5     1
    3     6     1
    3   156     1
    3   157     1
    6     7     1
    6     8     1
    6     9     1
    7    10     1
    7    11     1
   10    12     1
   10    13     1
   10    14     1
   12    15     1
   12    73     1
   12   154     1
   15    16     1
   15    17     1
   15    18     1
   16    19     1
   16    20     1
   16    21     1
   19    22     1
   19    23     1
   19    24     1
   21    86     1
   22    25     1
   22    26     1
   22    27     1
   25    28     1
   25    29     1
   25    30     1
   27    87     1
   28    31     1
   28    32     1
   28    33     1
   31    34     1
   31    35     1
   31    36     1
   33    88     1
   34    37     1
   34    38     1
   34    39     1
   37    40     1
   37    41     1
   37    42     1
   38    46     1
   39    89     1
   40    43     1
   40    44     1
   40    45     1
   43    46     1
   43    47     1
   43    48     1
   45    90     1
   46    49     1
   46    85     1
   47    91     1
   47    92     1
   49    50     1
   49    51     1
   49    52     1
   50    53     1
   50   149     1
   50   150     1
   53    54     1
   53    83     1
   54    55     1
   54    84     1
   55    56     1
   55    81     1
   56    57     1
   56    82     1
   57    58     1
   57    80     1
   58   162     1
   58   163     1
   59    60     1
   59    78     1
   59   164     1
   60    61     1
   60    79     1
   61    62     1
   61    76     1
   62    63     1
   62    77     1
   63    64     1
   63    74     1
   64    65     1
   64    75     1
   65    66     1
   65    67     1
   65    68     1
   66    69     1
   66    70     1
   66    71     1
   68    93     1
   68    94     1
   68    95     1
   70    96     1
   70    97     1
   70    98     1
   78   162     1
   78   165     1
   96    99     1
   96   100     1
   96   101     1
   97   124     1
   97   125     1
   97   126     1
   99   102     1
   99   152     1
   99   153     1
  102   103     1
  102   104     1
  102   105     1
  103   106     1
  103   107     1
  103   108     1
  104   123     1
  106   109     1
  106   122     1
  109   110     1
  109   114     1
  110   111     1
  110   115     1
  111   112     1
  111   116     1
  112   113     1
  112   117     1
  113   114     1
  113   118     1
  114   119     1
  117   120     1
  117   121     1
  120   159     1
  120   160     1
  120   161     1
  127   128     1
  127   138     1
  127   148     1
  127   149     1
  128   129     1
  128   130     1
  128   131     1
  129   132     1
  129   133     1
  129   134     1
  130   141     1
  132   135     1
  132   136     1
  132   137     1
  134   143     1
  134   144     1
  134   151     1
  135   138     1
  135   139     1
  135   140     1
  137   142     1
  139   145     1
  139   146     1
  139   147     1
  154   155     1
  157   158     1
  162   166     1

[ pairs ]
; ai	aj	funct	c6	c12
    1     6     1 
    1    65     1 
    1    70     1 
    1    71     1 
    1   156     1 
    1   157     1 
    2     7     1 
    2     8     1 
    2     9     1 
    2    66     1 
    2   158     1 
    3    10     1 
    3    11     1 
    3    69     1 
    3    72     1 
    4     6     1 
    4    69     1 
    4    72     1 
    4   156     1 
    4   157     1 
    5     6     1 
    5    69     1 
    5    72     1 
    5   156     1 
    5   157     1 
    6    12     1 
    6    13     1 
    6    14     1 
    6   158     1 
    7    15     1 
    7    73     1 
    7   154     1 
    7   156     1 
    7   157     1 
    8    10     1 
    8    11     1 
    8   156     1 
    8   157     1 
    9    10     1 
    9    11     1 
    9   156     1 
    9   157     1 
   10    16     1 
   10    17     1 
   10    18     1 
   10   155     1 
   11    12     1 
   11    13     1 
   11    14     1 
   12    19     1 
   12    20     1 
   12    21     1 
   13    15     1 
   13    73     1 
   13   154     1 
   14    15     1 
   14    73     1 
   14   154     1 
   15    22     1 
   15    23     1 
   15    24     1 
   15    86     1 
   15   155     1 
   16    25     1 
   16    26     1 
   16    27     1 
   16    73     1 
   16   154     1 
   17    19     1 
   17    20     1 
   17    21     1 
   17    73     1 
   17   154     1 
   18    19     1 
   18    20     1 
   18    21     1 
   18    73     1 
   18   154     1 
   19    28     1 
   19    29     1 
   19    30     1 
   19    86     1 
   19    87     1 
   20    22     1 
   20    23     1 
   20    24     1 
   20    86     1 
   21    22     1 
   21    23     1 
   21    24     1 
   22    31     1 
   22    32     1 
   22    33     1 
   23    25     1 
   23    26     1 
   23    27     1 
   24    25     1 
   24    26     1 
   24    27     1 
   25    34     1 
   25    35     1 
   25    36     1 
   25    87     1 
   25    88     1 
   26    28     1 
   26    29     1 
   26    30     1 
   26    87     1 
   27    28     1 
   27    29     1 
   27    30     1 
   28    37     1 
   28    38     1 
   28    39     1 
   29    31     1 
   29    32     1 
   29    33     1 
   30    31     1 
   30    32     1 
   30    33     1 
   31    40     1 
   31    41     1 
   31    42     1 
   31    46     1 
   31    88     1 
   31    89     1 
   32    34     1 
   32    35     1 
   32    36     1 
   32    88     1 
   33    34     1 
   33    35     1 
   33    36     1 
   34    43     1 
   34    44     1 
   34    45     1 
   34    49     1 
   34    85     1 
   35    37     1 
   35    38     1 
   35    39     1 
   36    37     1 
   36    38     1 
   36    39     1 
   37    46     1 
   37    47     1 
   37    48     1 
   37    89     1 
   37    90     1 
   38    40     1 
   38    41     1 
   38    42     1 
   38    47     1 
   38    48     1 
   38    50     1 
   38    51     1 
   38    52     1 
   38    89     1 
   39    40     1 
   39    41     1 
   39    42     1 
   39    46     1 
   40    49     1 
   40    85     1 
   40    91     1 
   40    92     1 
   41    43     1 
   41    44     1 
   41    45     1 
   42    43     1 
   42    44     1 
   42    45     1 
   43    50     1 
   43    51     1 
   43    52     1 
   43    90     1 
   44    46     1 
   44    47     1 
   44    48     1 
   44    90     1 
   45    46     1 
   45    47     1 
   45    48     1 
   46    53     1 
   46    91     1 
   46    92     1 
   46   149     1 
   46   150     1 
   47    49     1 
   47    85     1 
   48    49     1 
   48    85     1 
   48    91     1 
   48    92     1 
   49    54     1 
   49    83     1 
   49   127     1 
   50    55     1 
   50    84     1 
   50    85     1 
   50   128     1 
   50   138     1 
   50   148     1 
   51    53     1 
   51    85     1 
   51   149     1 
   51   150     1 
   52    53     1 
   52    85     1 
   52   149     1 
   52   150     1 
   53    56     1 
   53    81     1 
   53   127     1 
   54    57     1 
   54    82     1 
   54   149     1 
   54   150     1 
   55    58     1 
   55    80     1 
   55    83     1 
   56    84     1 
   56   162     1 
   56   163     1 
   57    78     1 
   57    81     1 
   57   166     1 
   58    59     1 
   58    82     1 
   58   165     1 
   59    62     1 
   59    76     1 
   59   166     1 
   60    63     1 
   60    77     1 
   60   162     1 
   60   165     1 
   61    64     1 
   61    74     1 
   61    78     1 
   61   164     1 
   62    65     1 
   62    75     1 
   62    79     1 
   63    66     1 
   63    67     1 
   63    68     1 
   63    76     1 
   64    69     1 
   64    70     1 
   64    71     1 
   64    77     1 
   64    93     1 
   64    94     1 
   64    95     1 
   65    74     1 
   65    96     1 
   65    97     1 
   65    98     1 
   66    72     1 
   66    75     1 
   66    93     1 
   66    94     1 
   66    95     1 
   66    99     1 
   66   100     1 
   66   101     1 
   66   124     1 
   66   125     1 
   66   126     1 
   67    69     1 
   67    70     1 
   67    71     1 
   67    75     1 
   67    93     1 
   67    94     1 
   67    95     1 
   68    69     1 
   68    70     1 
   68    71     1 
   68    75     1 
   69    96     1 
   69    97     1 
   69    98     1 
   70   102     1 
   70   152     1 
   70   153     1 
   71    96     1 
   71    97     1 
   71    98     1 
   73   155     1 
   74    75     1 
   74    77     1 
   76    77     1 
   76    79     1 
   78    79     1 
   78   163     1 
   79   164     1 
   80    82     1 
   80   162     1 
   80   163     1 
   81    82     1 
   81    84     1 
   83    84     1 
   83   149     1 
   83   150     1 
   96   103     1 
   96   104     1 
   96   105     1 
   96   124     1 
   96   125     1 
   96   126     1 
   97    99     1 
   97   100     1 
   97   101     1 
   98    99     1 
   98   100     1 
   98   101     1 
   98   124     1 
   98   125     1 
   98   126     1 
   99   106     1 
   99   107     1 
   99   108     1 
   99   123     1 
  100   102     1 
  100   152     1 
  100   153     1 
  101   102     1 
  101   152     1 
  101   153     1 
  102   109     1 
  102   122     1 
  103   110     1 
  103   114     1 
  103   123     1 
  103   152     1 
  103   153     1 
  104   106     1 
  104   107     1 
  104   108     1 
  104   152     1 
  104   153     1 
  105   106     1 
  105   107     1 
  105   108     1 
  105   123     1 
  105   152     1 
  105   153     1 
  106   111     1 
  106   113     1 
  106   115     1 
  106   119     1 
  107   109     1 
  107   122     1 
  108   109     1 
  108   122     1 
  109   112     1 
  109   116     1 
  109   118     1 
  110   113     1 
  110   117     1 
  110   119     1 
  110   122     1 
  111   114     1 
  111   118     1 
  111   120     1 
  111   121     1 
  112   115     1 
  112   119     1 
  112   159     1 
  112   160     1 
  112   161     1 
  113   116     1 
  113   120     1 
  113   121     1 
  114   115     1 
  114   117     1 
  114   122     1 
  115   116     1 
  116   117     1 
  117   118     1 
  118   119     1 
  121   159     1 
  121   160     1 
  121   161     1 
  127   132     1 
  127   133     1 
  127   134     1 
  127   139     1 
  127   140     1 
  127   141     1 
  127   150     1 
  128   135     1 
  128   136     1 
  128   137     1 
  128   143     1 
  128   144     1 
  128   151     1 
  129   138     1 
  129   139     1 
  129   140     1 
  129   141     1 
  129   142     1 
  129   148     1 
  129   149     1 
  130   132     1 
  130   133     1 
  130   134     1 
  130   138     1 
  130   148     1 
  130   149     1 
  131   132     1 
  131   133     1 
  131   134     1 
  131   138     1 
  131   141     1 
  131   148     1 
  131   149     1 
  132   143     1 
  132   144     1 
  132   145     1 
  132   146     1 
  132   147     1 
  132   151     1 
  133   135     1 
  133   136     1 
  133   137     1 
  133   143     1 
  133   144     1 
  133   151     1 
  134   135     1 
  134   136     1 
  134   137     1 
  135   142     1 
  135   148     1 
  135   149     1 
  136   138     1 
  136   139     1 
  136   140     1 
  136   142     1 
  137   138     1 
  137   139     1 
  137   140     1 
  138   145     1 
  138   146     1 
  138   147     1 
  140   145     1 
  140   146     1 
  140   147     1 
  156   158     1 
  162   164     1 
  163   166     1 
  164   165     1 
  165   166     1 

[ angles ] 
; ai	aj	ak	funct	th0	cth	S0	Kub
    2     1    69     5
    2     1    72     5
   69     1    72     5
    1     2     3     5
    1     2     4     5
    1     2     5     5
    3     2     4     5
    3     2     5     5
    4     2     5     5
    2     3     6     5
    2     3   156     5
    2     3   157     5
    6     3   156     5
    6     3   157     5
  156     3   157     5
    3     6     7     5
    3     6     8     5
    3     6     9     5
    7     6     8     5
    7     6     9     5
    8     6     9     5
    6     7    10     5
    6     7    11     5
   10     7    11     5
    7    10    12     5
    7    10    13     5
    7    10    14     5
   12    10    13     5
   12    10    14     5
   13    10    14     5
   10    12    15     5
   10    12    73     5
   10    12   154     5
   15    12    73     5
   15    12   154     5
   73    12   154     5
   12    15    16     5
   12    15    17     5
   12    15    18     5
   16    15    17     5
   16    15    18     5
   17    15    18     5
   15    16    19     5
   15    16    20     5
   15    16    21     5
   19    16    20     5
   19    16    21     5
   20    16    21     5
   16    19    22     5
   16    19    23     5
   16    19    24     5
   22    19    23     5
   22    19    24     5
   23    19    24     5
   16    21    86     5
   19    22    25     5
   19    22    26     5
   19    22    27     5
   25    22    26     5
   25    22    27     5
   26    22    27     5
   22    25    28     5
   22    25    29     5
   22    25    30     5
   28    25    29     5
   28    25    30     5
   29    25    30     5
   22    27    87     5
   25    28    31     5
   25    28    32     5
   25    28    33     5
   31    28    32     5
   31    28    33     5
   32    28    33     5
   28    31    34     5
   28    31    35     5
   28    31    36     5
   34    31    35     5
   34    31    36     5
   35    31    36     5
   28    33    88     5
   31    34    37     5
   31    34    38     5
   31    34    39     5
   37    34    38     5
   37    34    39     5
   38    34    39     5
   34    37    40     5
   34    37    41     5
   34    37    42     5
   40    37    41     5
   40    37    42     5
   41    37    42     5
   34    38    46     5
   34    39    89     5
   37    40    43     5
   37    40    44     5
   37    40    45     5
   43    40    44     5
   43    40    45     5
   44    40    45     5
   40    43    46     5
   40    43    47     5
   40    43    48     5
   46    43    47     5
   46    43    48     5
   47    43    48     5
   40    45    90     5
   38    46    43     5
   38    46    49     5
   38    46    85     5
   43    46    49     5
   43    46    85     5
   49    46    85     5
   43    47    91     5
   43    47    92     5
   91    47    92     5
   46    49    50     5
   46    49    51     5
   46    49    52     5
   50    49    51     5
   50    49    52     5
   51    49    52     5
   49    50    53     5
   49    50   149     5
   49    50   150     5
   53    50   149     5
   53    50   150     5
  149    50   150     5
   50    53    54     5
   50    53    83     5
   54    53    83     5
   53    54    55     5
   53    54    84     5
   55    54    84     5
   54    55    56     5
   54    55    81     5
   56    55    81     5
   55    56    57     5
   55    56    82     5
   57    56    82     5
   56    57    58     5
   56    57    80     5
   58    57    80     5
   57    58   162     5
   57    58   163     5
  162    58   163     5
   60    59    78     5
   60    59   164     5
   78    59   164     5
   59    60    61     5
   59    60    79     5
   61    60    79     5
   60    61    62     5
   60    61    76     5
   62    61    76     5
   61    62    63     5
   61    62    77     5
   63    62    77     5
   62    63    64     5
   62    63    74     5
   64    63    74     5
   63    64    65     5
   63    64    75     5
   65    64    75     5
   64    65    66     5
   64    65    67     5
   64    65    68     5
   66    65    67     5
   66    65    68     5
   67    65    68     5
   65    66    69     5
   65    66    70     5
   65    66    71     5
   69    66    70     5
   69    66    71     5
   70    66    71     5
   65    68    93     5
   65    68    94     5
   65    68    95     5
   93    68    94     5
   93    68    95     5
   94    68    95     5
    1    69    66     5
   66    70    96     5
   66    70    97     5
   66    70    98     5
   96    70    97     5
   96    70    98     5
   97    70    98     5
   59    78   162     5
   59    78   165     5
  162    78   165     5
   70    96    99     5
   70    96   100     5
   70    96   101     5
   99    96   100     5
   99    96   101     5
  100    96   101     5
   70    97   124     5
   70    97   125     5
   70    97   126     5
  124    97   125     5
  124    97   126     5
  125    97   126     5
   96    99   102     5
   96    99   152     5
   96    99   153     5
  102    99   152     5
  102    99   153     5
  152    99   153     5
   99   102   103     5
   99   102   104     5
   99   102   105     5
  103   102   104     5
  103   102   105     5
  104   102   105     5
  102   103   106     5
  102   103   107     5
  102   103   108     5
  106   103   107     5
  106   103   108     5
  107   103   108     5
  102   104   123     5
  103   106   109     5
  103   106   122     5
  109   106   122     5
  106   109   110     5
  106   109   114     5
  110   109   114     5
  109   110   111     5
  109   110   115     5
  111   110   115     5
  110   111   112     5
  110   111   116     5
  112   111   116     5
  111   112   113     5
  111   112   117     5
  113   112   117     5
  112   113   114     5
  112   113   118     5
  114   113   118     5
  109   114   113     5
  109   114   119     5
  113   114   119     5
  112   117   120     5
  112   117   121     5
  120   117   121     5
  117   120   159     5
  117   120   160     5
  117   120   161     5
  159   120   160     5
  159   120   161     5
  160   120   161     5
  128   127   138     5
  128   127   148     5
  128   127   149     5
  138   127   148     5
  138   127   149     5
  148   127   149     5
  127   128   129     5
  127   128   130     5
  127   128   131     5
  129   128   130     5
  129   128   131     5
  130   128   131     5
  128   129   132     5
  128   129   133     5
  128   129   134     5
  132   129   133     5
  132   129   134     5
  133   129   134     5
  128   130   141     5
  129   132   135     5
  129   132   136     5
  129   132   137     5
  135   132   136     5
  135   132   137     5
  136   132   137     5
  129   134   143     5
  129   134   144     5
  129   134   151     5
  143   134   144     5
  143   134   151     5
  144   134   151     5
  132   135   138     5
  132   135   139     5
  132   135   140     5
  138   135   139     5
  138   135   140     5
  139   135   140     5
  132   137   142     5
  127   138   135     5
  135   139   145     5
  135   139   146     5
  135   139   147     5
  145   139   146     5
  145   139   147     5
  146   139   147     5
   50   149   127     5
   12   154   155     5
    3   157   158     5
   58   162    78     5
   58   162   166     5
   78   162   166     5

[ dihedrals ]
; ai	aj	ak	al	funct	phi0	cp	mult
    2     1    69    66     9
    3     2     1    69     9
    3     2     1    72     9
    4     2     1    69     9
    4     2     1    72     9
    5     2     1    69     9
    5     2     1    72     9
    1     2     3     6     9
    1     2     3   156     9
    1     2     3   157     9
    4     2     3     6     9
    4     2     3   156     9
    4     2     3   157     9
    5     2     3     6     9
    5     2     3   156     9
    5     2     3   157     9
    2     3     6     7     9
    2     3     6     8     9
    2     3     6     9     9
    2     3   157   158     9
    6     3   157   158     9
  156     3   157   158     9
    7     6     3   156     9
    7     6     3   157     9
    8     6     3   156     9
    8     6     3   157     9
    9     6     3   156     9
    9     6     3   157     9
    3     6     7    10     9
    3     6     7    11     9
    8     6     7    10     9
    8     6     7    11     9
    9     6     7    10     9
    9     6     7    11     9
    6     7    10    12     9
    6     7    10    13     9
    6     7    10    14     9
   11     7    10    12     9
   11     7    10    13     9
   11     7    10    14     9
    7    10    12    15     9
    7    10    12    73     9
    7    10    12   154     9
   13    10    12    15     9
   13    10    12    73     9
   13    10    12   154     9
   14    10    12    15     9
   14    10    12    73     9
   14    10    12   154     9
   10    12    15    16     9
   10    12    15    17     9
   10    12    15    18     9
   10    12   154   155     9
   15    12   154   155     9
   73    12   154   155     9
   16    15    12    73     9
   16    15    12   154     9
   17    15    12    73     9
   17    15    12   154     9
   18    15    12    73     9
   18    15    12   154     9
   12    15    16    19     9
   12    15    16    20     9
   12    15    16    21     9
   17    15    16    19     9
   17    15    16    20     9
   17    15    16    21     9
   18    15    16    19     9
   18    15    16    20     9
   18    15    16    21     9
   15    16    19    22     9
   15    16    19    23     9
   15    16    19    24     9
   20    16    19    22     9
   20    16    19    23     9
   20    16    19    24     9
   21    16    19    22     9
   21    16    19    23     9
   21    16    19    24     9
   15    16    21    86     9
   19    16    21    86     9
   20    16    21    86     9
   16    19    22    25     9
   16    19    22    26     9
   16    19    22    27     9
   23    19    22    25     9
   23    19    22    26     9
   23    19    22    27     9
   24    19    22    25     9
   24    19    22    26     9
   24    19    22    27     9
   19    22    25    28     9
   19    22    25    29     9
   19    22    25    30     9
   26    22    25    28     9
   26    22    25    29     9
   26    22    25    30     9
   27    22    25    28     9
   27    22    25    29     9
   27    22    25    30     9
   19    22    27    87     9
   25    22    27    87     9
   26    22    27    87     9
   22    25    28    31     9
   22    25    28    32     9
   22    25    28    33     9
   29    25    28    31     9
   29    25    28    32     9
   29    25    28    33     9
   30    25    28    31     9
   30    25    28    32     9
   30    25    28    33     9
   25    28    31    34     9
   25    28    31    35     9
   25    28    31    36     9
   32    28    31    34     9
   32    28    31    35     9
   32    28    31    36     9
   33    28    31    34     9
   33    28    31    35     9
   33    28    31    36     9
   25    28    33    88     9
   31    28    33    88     9
   32    28    33    88     9
   28    31    34    37     9
   28    31    34    38     9
   28    31    34    39     9
   35    31    34    37     9
   35    31    34    38     9
   35    31    34    39     9
   36    31    34    37     9
   36    31    34    38     9
   36    31    34    39     9
   31    34    37    40     9
   31    34    37    41     9
   31    34    37    42     9
   38    34    37    40     9
   38    34    37    41     9
   38    34    37    42     9
   39    34    37    40     9
   39    34    37    41     9
   39    34    37    42     9
   31    34    38    46     9
   37    34    38    46     9
   39    34    38    46     9
   31    34    39    89     9
   37    34    39    89     9
   38    34    39    89     9
   34    37    40    43     9
   34    37    40    44     9
   34    37    40    45     9
   41    37    40    43     9
   41    37    40    44     9
   41    37    40    45     9
   42    37    40    43     9
   42    37    40    44     9
   42    37    40    45     9
   34    38    46    43     9
   34    38    46    49     9
   34    38    46    85     9
   37    40    43    46     9
   37    40    43    47     9
   37    40    43    48     9
   44    40    43    46     9
   44    40    43    47     9
   44    40    43    48     9
   45    40    43    46     9
   45    40    43    47     9
   45    40    43    48     9
   37    40    45    90     9
   43    40    45    90     9
   44    40    45    90     9
   40    43    46    49     9
   40    43    46    85     9
   47    43    46    49     9
   47    43    46    85     9
   48    43    46    49     9
   48    43    46    85     9
   40    43    47    91     9
   40    43    47    92     9
   46    43    47    91     9
   46    43    47    92     9
   48    43    47    91     9
   48    43    47    92     9
   38    46    43    40     9
   38    46    43    47     9
   38    46    43    48     9
   38    46    49    50     9
   38    46    49    51     9
   38    46    49    52     9
   43    46    49    50     9
   43    46    49    51     9
   43    46    49    52     9
   50    49    46    85     9
   51    49    46    85     9
   52    49    46    85     9
   46    49    50    53     9
   46    49    50   149     9
   46    49    50   150     9
   51    49    50    53     9
   51    49    50   149     9
   51    49    50   150     9
   52    49    50    53     9
   52    49    50   149     9
   52    49    50   150     9
   49    50    53    54     9
   49    50    53    83     9
   49    50   149   127     9
   53    50   149   127     9
   54    53    50   149     9
   54    53    50   150     9
   83    53    50   149     9
   83    53    50   150     9
   50    53    54    55     9
   50    53    54    84     9
   83    53    54    84     9
   55    54    53    83     9
   53    54    55    56     9
   53    54    55    81     9
   56    55    54    84     9
   81    55    54    84     9
   54    55    56    57     9
   54    55    56    82     9
   81    55    56    82     9
   57    56    55    81     9
   55    56    57    58     9
   55    56    57    80     9
   58    57    56    82     9
   80    57    56    82     9
   56    57    58   162     9
   56    57    58   163     9
   80    57    58   162     9
   80    57    58   163     9
   57    58   162    78     9
   57    58   162   166     9
  163    58   162   166     9
   78    59    60    79     9
   60    59    78   162     9
   60    59    78   165     9
  164    59    78   165     9
   61    60    59    78     9
   61    60    59   164     9
   79    60    59   164     9
   59    60    61    62     9
   59    60    61    76     9
   62    61    60    79     9
   76    61    60    79     9
   60    61    62    63     9
   60    61    62    77     9
   76    61    62    77     9
   63    62    61    76     9
   61    62    63    64     9
   61    62    63    74     9
   64    63    62    77     9
   74    63    62    77     9
   62    63    64    65     9
   62    63    64    75     9
   74    63    64    75     9
   65    64    63    74     9
   63    64    65    66     9
   63    64    65    67     9
   63    64    65    68     9
   66    65    64    75     9
   67    65    64    75     9
   68    65    64    75     9
   64    65    66    69     9
   64    65    66    70     9
   64    65    66    71     9
   67    65    66    69     9
   67    65    66    70     9
   67    65    66    71     9
   68    65    66    69     9
   68    65    66    70     9
   68    65    66    71     9
   64    65    68    93     9
   64    65    68    94     9
   64    65    68    95     9
   66    65    68    93     9
   66    65    68    94     9
   66    65    68    95     9
   67    65    68    93     9
   67    65    68    94     9
   67    65    68    95     9
   65    66    70    96     9
   65    66    70    97     9
   65    66    70    98     9
   69    66    70    96     9
   69    66    70    97     9
   69    66    70    98     9
   71    66    70    96     9
   71    66    70    97     9
   71    66    70    98     9
   66    69     1    72     9
    1    69    66    65     9
    1    69    66    70     9
    1    69    66    71     9
   66    70    96    99     9
   66    70    96   100     9
   66    70    96   101     9
   97    70    96    99     9
   97    70    96   100     9
   97    70    96   101     9
   98    70    96    99     9
   98    70    96   100     9
   98    70    96   101     9
   66    70    97   124     9
   66    70    97   125     9
   66    70    97   126     9
   96    70    97   124     9
   96    70    97   125     9
   96    70    97   126     9
   98    70    97   124     9
   98    70    97   125     9
   98    70    97   126     9
  162    78    59   164     9
   59    78   162   166     9
  165    78   162   166     9
   70    96    99   102     9
   70    96    99   152     9
   70    96    99   153     9
  100    96    99   102     9
  100    96    99   152     9
  100    96    99   153     9
  101    96    99   102     9
  101    96    99   152     9
  101    96    99   153     9
   96    99   102   103     9
   96    99   102   104     9
   96    99   102   105     9
  103   102    99   152     9
  103   102    99   153     9
  104   102    99   152     9
  104   102    99   153     9
  105   102    99   152     9
  105   102    99   153     9
   99   102   103   106     9
   99   102   103   107     9
   99   102   103   108     9
  104   102   103   106     9
  104   102   103   107     9
  104   102   103   108     9
  105   102   103   106     9
  105   102   103   107     9
  105   102   103   108     9
   99   102   104   123     9
  103   102   104   123     9
  105   102   104   123     9
  102   103   106   109     9
  102   103   106   122     9
  107   103   106   109     9
  107   103   106   122     9
  108   103   106   109     9
  108   103   106   122     9
  103   106   109   110     9
  103   106   109   114     9
  110   109   106   122     9
  114   109   106   122     9
  106   109   110   111     9
  106   109   110   115     9
  114   109   110   115     9
  106   109   114   113     9
  106   109   114   119     9
  110   109   114   113     9
  110   109   114   119     9
  111   110   109   114     9
  109   110   111   112     9
  109   110   111   116     9
  115   110   111   116     9
  112   111   110   115     9
  110   111   112   113     9
  110   111   112   117     9
  116   111   112   117     9
  113   112   111   116     9
  111   112   113   114     9
  111   112   113   118     9
  117   112   113   118     9
  111   112   117   120     9
  111   112   117   121     9
  113   112   117   120     9
  113   112   117   121     9
  114   113   112   117     9
  112   113   114   119     9
  118   113   114   119     9
  109   114   113   112     9
  109   114   113   118     9
  112   117   120   159     9
  112   117   120   160     9
  112   117   120   161     9
  121   117   120   159     9
  121   117   120   160     9
  121   117   120   161     9
  128   127   138   135     9
  129   128   127   138     9
  129   128   127   148     9
  129   128   127   149     9
  130   128   127   138     9
  130   128   127   148     9
  130   128   127   149     9
  131   128   127   138     9
  131   128   127   148     9
  131   128   127   149     9
  127   128   129   132     9
  127   128   129   133     9
  127   128   129   134     9
  130   128   129   132     9
  130   128   129   133     9
  130   128   129   134     9
  131   128   129   132     9
  131   128   129   133     9
  131   128   129   134     9
  127   128   130   141     9
  129   128   130   141     9
  131   128   130   141     9
  128   129   132   135     9
  128   129   132   136     9
  128   129   132   137     9
  133   129   132   135     9
  133   129   132   136     9
  133   129   132   137     9
  134   129   132   135     9
  134   129   132   136     9
  134   129   132   137     9
  128   129   134   143     9
  128   129   134   144     9
  128   129   134   151     9
  132   129   134   143     9
  132   129   134   144     9
  132   129   134   151     9
  133   129   134   143     9
  133   129   134   144     9
  133   129   134   151     9
  129   132   135   138     9
  129   132   135   139     9
  129   132   135   140     9
  136   132   135   138     9
  136   132   135   139     9
  136   132   135   140     9
  137   132   135   138     9
  137   132   135   139     9
  137   132   135   140     9
  129   132   137   142     9
  135   132   137   142     9
  136   132   137   142     9
  132   135   139   145     9
  132   135   139   146     9
  132   135   139   147     9
  138   135   139   145     9
  138   135   139   146     9
  138   135   139   147     9
  140   135   139   145     9
  140   135   139   146     9
  140   135   139   147     9
  135   138   127   148     9
  135   138   127   149     9
  127   138   135   132     9
  127   138   135   139     9
  127   138   135   140     9
  127   149    50   150     9
   50   149   127   128     9
   50   149   127   138     9
   50   149   127   148     9
   78   162    58   163     9
   58   162    78    59     9
   58   162    78   165     9

[ dihedrals ]
; ai	aj	ak	al	funct	q0	cq
    1     2    72    69     2
    7     6    10    11     2
   47    92    91    43     2
  106   109   103   122     2

#ifdef REST_ON
#include "../restraints/GEDC_rest.itp"
#endif

[ dihedraltypes ]
 CG2DC1  CG2DC1   CG311   CG311     9  0.000000e+00  4.610768e+00      2
 CG2DC1  CG2DC1   CG311   CG311     9  1.800000e+02  6.702768e+00      3
 CG2DC1  CG2DC1   CG311   CG321     9  0.000000e+00  1.255200e+00      3
 CG2DC1  CG2DC1   CG311   CG321     9  0.000000e+00  2.092000e+00      2
 CG2DC1  CG2DC1   CG311   CG331     9  0.000000e+00  1.255200e+00      3
 CG2DC1  CG2DC1   CG311   CG331     9  0.000000e+00  2.092000e+00      2
 CG2DC1  CG2DC1   CG311    HGA1     9  0.000000e+00  1.255200e-01      3
 CG2DC1  CG2DC1   CG311   OG301     9  0.000000e+00  2.928800e+00      3
 CG2DC1   CG311   CG311   CG311     9  0.000000e+00  8.368000e-01      3
 CG2DC1   CG311   CG311    HGA1     9  0.000000e+00  8.368000e-01      3
 CG2DC1   CG311   CG311   OG302     9  0.000000e+00  8.368000e-01      3
 CG2DC1   CG311   CG321   CG311     9  0.000000e+00  7.949600e-01      3
 CG2DC1   CG311   CG321    HGA2     9  0.000000e+00  7.949600e-01      3
 CG2DC1   CG311   CG331    HGA3     9  0.000000e+00  6.694400e-01      3
 CG2DC1   CG311   OG301   CG311     9  0.000000e+00  8.368000e-01      3
 CG2DC2  CG2DC1  CG2DC1   CG311     9  1.800000e+02  2.343040e+00      1
 CG2DC2  CG2DC1  CG2DC1   CG311     9  1.800000e+02  2.928800e+01      2
  CG2O3   CG311   CG311  OG3C61     9  0.000000e+00  8.368000e-01      3
 CG2R61   CG2O5   CG321   CG311     9  0.000000e+00  1.673600e+00      1
 CG2R61   CG2O5   CG321   CG311     9  1.800000e+02  4.184000e-01      6
 CG2R61   CG2O5   CG321   CG311     9  1.800000e+02  5.439200e-01      3
 CG2R61   CG2O5   CG321   CG311     9  1.800000e+02  7.112800e-01      2
 CG2R61  CG2R61   NG311   CG331     9  0.000000e+00  1.255200e+00      4
 CG2R61  CG2R61   NG311   CG331     9  1.800000e+02  5.020800e+00      2
  CG311  CG2DC1  CG2DC1    HGA4     9  1.800000e+02  2.175680e+01      2
  CG311   CG311   CG311   CG331     9  1.800000e+02  2.092000e+00      4
  CG311   CG311   CG311  OG3C61     9  0.000000e+00  2.510400e+00      3
  CG311   CG311   CG311  OG3C61     9  1.800000e+02  3.347200e-01      4
  CG311   CG311   CG311  OG3C61     9  1.800000e+02  7.949600e-01      1
  CG311   CG311   CG311  OG3C61     9  1.800000e+02  4.184000e+00      2
  CG311   CG311   CG314   CG311     9  1.800000e+02  2.092000e+00      4
  CG311   CG311   CG314    HGA1     9  0.000000e+00  8.158800e-01      3
  CG311   CG311   CG314   NG3P3     9  0.000000e+00  8.368000e-01      3
  CG311   CG311   CG321   CG301     9  0.000000e+00  8.368000e-01      3
  CG311   CG311   OG301   CG311     9  0.000000e+00  1.673600e+00      1
  CG311   CG311   OG301   CG311     9  0.000000e+00  2.050160e+00      3
  CG311   CG311   OG302   CG2O2     9  1.800000e+02  2.928800e+00      1
  CG311   CG311  OG3C61   CG301     9  0.000000e+00  6.276000e-01      4
  CG311   CG311  OG3C61   CG301     9  0.000000e+00  2.845120e+00      2
  CG311   CG311  OG3C61   CG301     9  1.800000e+02  8.786400e-01      3
  CG311   CG311  OG3C61   CG301     9  1.800000e+02  2.217520e+00      1
  CG311   CG311  OG3C61   CG311     9  0.000000e+00  6.276000e-01      4
  CG311   CG311  OG3C61   CG311     9  0.000000e+00  2.845120e+00      2
  CG311   CG311  OG3C61   CG311     9  1.800000e+02  8.786400e-01      3
  CG311   CG311  OG3C61   CG311     9  1.800000e+02  2.217520e+00      1
  CG314   CG311   CG311   CG331     9  0.000000e+00  8.368000e-01      3
  CG314   CG311   CG311    HGA1     9  0.000000e+00  8.158800e-01      3
  CG314   CG311   CG311   OG301     9  1.800000e+02  8.368000e-01      3
  CG314   CG311   CG311  OG3C61     9  0.000000e+00  2.510400e+00      3
  CG314   CG311   CG311  OG3C61     9  1.800000e+02  3.347200e-01      4
  CG314   CG311   CG311  OG3C61     9  1.800000e+02  7.949600e-01      1
  CG314   CG311   CG311  OG3C61     9  1.800000e+02  4.184000e+00      2
  CG314   CG311   OG311    HGP1     9  0.000000e+00  2.092000e+00      1
  CG314   CG311   OG311    HGP1     9  0.000000e+00  2.928800e+00      2
  CG321   CG2O5   CG321   CG311     9  0.000000e+00  1.255200e-01      6
  CG321   CG2O5   CG321   CG311     9  0.000000e+00  2.719600e-01      3
  CG321   CG2O5   CG321   CG311     9  0.000000e+00  3.138000e+00      1
  CG321   CG2O5   CG321   CG311     9  1.800000e+02  7.531200e-01      2
  CG321   CG301   CG321   CG311     9  0.000000e+00  8.368000e-01      3
  CG321   CG301   OG311    HGP1     9  0.000000e+00  5.857600e-01      2
  CG321   CG301   OG311    HGP1     9  0.000000e+00  1.004160e+00      3
  CG321   CG301   OG311    HGP1     9  0.000000e+00  4.727920e+00      1
  CG321   CG301  OG3C61   CG311     9  0.000000e+00  6.276000e-01      4
  CG321   CG301  OG3C61   CG311     9  0.000000e+00  2.845120e+00      2
  CG321   CG301  OG3C61   CG311     9  1.800000e+02  8.786400e-01      3
  CG321   CG301  OG3C61   CG311     9  1.800000e+02  2.217520e+00      1
  CG321   CG311   CG311   OG302     9  1.800000e+02  8.368000e-01      3
  CG321   CG311   CG321   CG2O2     9  0.000000e+00  4.602400e-01      4
  CG321   CG311   CG321   CG2O2     9  0.000000e+00  1.631760e+00      2
  CG321   CG311   CG321   CG2O2     9  1.800000e+02  3.765600e-01      6
  CG321   CG311   CG321   CG2O2     9  1.800000e+02  8.786400e-01      1
  CG321   CG311   CG321   CG2O2     9  1.800000e+02  1.464400e+00      3
  CG321   CG311   CG321   CG2O5     9  0.000000e+00  4.602400e-01      4
  CG321   CG311   CG321   CG2O5     9  0.000000e+00  1.631760e+00      2
  CG321   CG311   CG321   CG2O5     9  1.800000e+02  3.765600e-01      6
  CG321   CG311   CG321   CG2O5     9  1.800000e+02  8.786400e-01      1
  CG321   CG311   CG321   CG2O5     9  1.800000e+02  1.464400e+00      3
  CG321   CG311   CG321   CG301     9  0.000000e+00  8.368000e-01      3
  CG321   CG311   OG301   CG311     9  0.000000e+00  3.619160e+00      3
  CG321   CG311   OG301   CG311     9  1.800000e+02  6.748792e+00      2
  CG321   CG311   OG301   CG311     9  1.800000e+02  1.934682e+01      1
  CG321   CG311  OG3C61   CG301     9  0.000000e+00  6.276000e-01      4
  CG321   CG311  OG3C61   CG301     9  0.000000e+00  2.845120e+00      2
  CG321   CG311  OG3C61   CG301     9  1.800000e+02  8.786400e-01      3
  CG321   CG311  OG3C61   CG301     9  1.800000e+02  2.217520e+00      1
  CG331   CG311   CG311   OG302     9  0.000000e+00  8.368000e-01      3
  CG331   CG311   CG311   OG311     9  0.000000e+00  5.857600e-01      3
  CG331   CG311  OG3C61   CG311     9  0.000000e+00  6.276000e-01      4
  CG331   CG311  OG3C61   CG311     9  0.000000e+00  2.845120e+00      2
  CG331   CG311  OG3C61   CG311     9  1.800000e+02  8.786400e-01      3
  CG331   CG311  OG3C61   CG311     9  1.800000e+02  2.217520e+00      1
   HGA1   CG311   CG314   CG311     9  0.000000e+00  8.158800e-01      3
   HGA1   CG311   CG321   CG2O5     9  0.000000e+00  8.368000e-01      3
   HGA1   CG311   CG321   CG301     9  0.000000e+00  8.158800e-01      3
   HGA1   CG311   OG301   CG311     9  0.000000e+00  1.188256e+00      3
   HGA1   CG311  OG3C61   CG301     9  0.000000e+00  8.158800e-01      3
   HGA1   CG311  OG3C61   CG311     9  0.000000e+00  8.158800e-01      3
   HGA3   CG331   NG311  CG2R61     9  1.800000e+02  0.000000e+00      3
   HGA4  CG2DC1   CG311   CG311     9  0.000000e+00  8.368000e-01      3
   HGA4  CG2DC1   CG311   CG321     9  0.000000e+00  8.368000e-01      3
   HGA4  CG2DC1   CG311   CG331     9  0.000000e+00  8.368000e-01      3
   HGA4  CG2DC1   CG311    HGA1     9  0.000000e+00  8.368000e-01      3
   HGA4  CG2DC1   CG311   OG301     9  0.000000e+00  8.368000e-01      3
  OG2D3   CG2O5   CG321   CG311     9  0.000000e+00  1.255200e-01      6
  OG2D3   CG2O5   CG321   CG311     9  1.800000e+02  2.719600e-01      3
  OG2D3   CG2O5   CG321   CG311     9  1.800000e+02  7.531200e-01      2
  OG2D3   CG2O5   CG321   CG311     9  1.800000e+02  3.138000e+00      1
  OG301   CG311   CG311    HGA1     9  0.000000e+00  8.158800e-01      3
  OG301   CG311   CG311   OG311     9  0.000000e+00  8.368000e-01      3
  OG301   CG311   CG321   CG311     9  0.000000e+00  1.631760e+00      2
  OG301   CG311   CG321   CG311     9  1.800000e+02  6.694400e-01      1
  OG301   CG311   CG321    HGA2     9  0.000000e+00  8.158800e-01      3
  OG301   CG311  OG3C61   CG311     9  0.000000e+00  4.184000e+00      3
  OG302   CG2O2   CG321   CG311     9  1.800000e+02  2.217520e+00      2
  OG302   CG311   CG311    HGA1     9  0.000000e+00  8.158800e-01      3
  OG311   CG301   CG321   CG311     9  0.000000e+00  3.347200e+00      3
  OG311   CG301   CG321    HGA2     9  0.000000e+00  6.694400e-01      3
  OG311   CG301  OG3C61   CG311     9  0.000000e+00  4.184000e+00      3
  OG311   CG311   CG311  OG3C61     9  0.000000e+00  8.368000e-01      3
  OG311   CG311   CG314   CG311     9  0.000000e+00  5.857600e-01      3
  OG311   CG311   CG314    HGA1     9  0.000000e+00  8.158800e-01      3
  OG311   CG311   CG314   NG3P3     9  0.000000e+00  8.368000e-01      3
  OG311   CG311   CG321   CG2O2     9  0.000000e+00  8.368000e-01      3
  OG311   CG311   CG321   CG2O5     9  0.000000e+00  8.368000e-01      3
  OG311   CG311   CG321   CG301     9  0.000000e+00  1.673600e+00      5
  OG311   CG311   CG321   CG301     9  0.000000e+00  3.347200e+00      6
  OG311   CG311   CG321   CG301     9  1.800000e+02  8.368000e+00      3
 OG3C61   CG301   CG321   CG311     9  0.000000e+00  3.347200e+00      3
 OG3C61   CG301   CG321    HGA2     9  0.000000e+00  6.694400e-01      3
 OG3C61   CG301   OG311    HGP1     9  0.000000e+00  4.476880e+00      3
 OG3C61   CG301   OG311    HGP1     9  0.000000e+00  4.895280e+00      2
 OG3C61   CG301   OG311    HGP1     9  0.000000e+00  6.485200e+00      1
 OG3C61   CG311   CG311    HGA1     9  0.000000e+00  8.158800e-01      3
 OG3C61   CG311   CG321   CG311     9  0.000000e+00  2.510400e+00      3
 OG3C61   CG311   CG321   CG311     9  1.800000e+02  3.347200e-01      4
 OG3C61   CG311   CG321   CG311     9  1.800000e+02  7.949600e-01      1
 OG3C61   CG311   CG321   CG311     9  1.800000e+02  4.184000e+00      2
 OG3C61   CG311   CG321    HGA2     9  0.000000e+00  8.158800e-01      3
 OG3C61   CG311   CG331    HGA3     9  0.000000e+00  6.694400e-01      3
 OG3C61   CG311   OG301   CG311     9  0.000000e+00  1.087840e+00      3
 OG3C61   CG311   OG301   CG311     9  0.000000e+00  2.133840e+00      1
 OG3C61   CG311   OG301   CG311     9  0.000000e+00  2.803280e+00      2
