# Supplementary material for: Antibiotic-sterol interactions provide insight into the selectivity of natural aromatic analogues of amphotericin B and their photoisomers
Source: Sci Rep. 2023 Jan 14;13:762. doi: 10.1038/s41598-023-28036-x (PMC9840637; doi:10.1038/s41598-023-28036-x)
Supplement: Supplementary file 2 — Supplementary Information 2. [file 41598_2023_28036_MOESM2_ESM.zip › cistransCndD.itp]

;;
;; Generated by CHARMM-GUI (http://www.charmm-gui.org) v1.7
;;
;; psf2itp.py
;;
;; Correspondance:
;; j712l362@ku.edu or wonpil@ku.edu
;;
;; GROMACS topology file for CNDC
;;


[ moleculetype ]
; name	nrexcl
CNDC	     3

[ atoms ]
; nr	type	resnr	residu	atom	cgnr	charge	mass
     1      CG2O2      1     CNDD     C1      1      0.853    12.0110   ; qtot  0.853
     2      CG321      1     CNDD     C2      2     -0.377    12.0110   ; qtot  0.476
     3      CG2O5      1     CNDD     C3      3      0.688    12.0110   ; qtot  1.164
     4       HGA2      1     CNDD     H1      4      0.112     1.0080   ; qtot  1.276
     5       HGA2      1     CNDD     H2      5      0.131     1.0080   ; qtot  1.407
     6      CG321      1     CNDD     C4      6     -0.442    12.0110   ; qtot  0.965
     7      CG321      1     CNDD     C5      7      0.380    12.0110   ; qtot  1.345
     8       HGA2      1     CNDD     H3      8      0.108     1.0080   ; qtot  1.453
     9       HGA2      1     CNDD     H4      9      0.115     1.0080   ; qtot  1.568
    10      CG321      1     CNDD     C6     10     -0.387    12.0110   ; qtot  1.181
    11       HGA2      1     CNDD     H5     11     -0.062     1.0080   ; qtot  1.119
    12       HGA2      1     CNDD     H6     12     -0.039     1.0080   ; qtot  1.080
    13      CG2O5      1     CNDD     C7     13      0.777    12.0110   ; qtot  1.857
    14       HGA2      1     CNDD     H7     14      0.126     1.0080   ; qtot  1.983
    15       HGA2      1     CNDD     H8     15      0.087     1.0080   ; qtot  2.070
    16      CG321      1     CNDD     C8     16     -0.533    12.0110   ; qtot  1.537
    17      CG311      1     CNDD     C9     17      0.615    12.0110   ; qtot  2.152
    18       HGA2      1     CNDD     H9     18      0.120     1.0080   ; qtot  2.272
    19       HGA2      1     CNDD    H10     19      0.128     1.0080   ; qtot  2.400
    20      CG321      1     CNDD    C10     20     -0.486    12.0110   ; qtot  1.914
    21       HGA1      1     CNDD    H11     21     -0.034     1.0080   ; qtot  1.880
    22      OG311      1     CNDD     O1     22     -0.757    15.9994   ; qtot  1.123
    23      CG311      1     CNDD    C11     23      0.620    12.0110   ; qtot  1.743
    24       HGA2      1     CNDD    H12     24      0.137     1.0080   ; qtot  1.880
    25       HGA2      1     CNDD    H13     25      0.111     1.0080   ; qtot  1.991
    26      CG321      1     CNDD    C12     26     -0.732    12.0110   ; qtot  1.259
    27       HGA1      1     CNDD    H14     27     -0.054     1.0080   ; qtot  1.205
    28      OG311      1     CNDD     O2     28     -0.765    15.9994   ; qtot  0.440
    29      CG311      1     CNDD    C13     29      0.963    12.0110   ; qtot  1.403
    30       HGA2      1     CNDD    H15     30      0.167     1.0080   ; qtot  1.570
    31       HGA2      1     CNDD    H16     31      0.144     1.0080   ; qtot  1.714
    32      CG321      1     CNDD    C14     32     -0.623    12.0110   ; qtot  1.091
    33       HGA1      1     CNDD    H17     33     -0.093     1.0080   ; qtot  0.998
    34      OG311      1     CNDD     O3     34     -0.853    15.9994   ; qtot  0.145
    35      CG301      1     CNDD    C15     35      0.699    12.0110   ; qtot  0.844
    36       HGA2      1     CNDD    H18     36      0.153     1.0080   ; qtot  0.997
    37       HGA2      1     CNDD    H19     37      0.127     1.0080   ; qtot  1.124
    38      CG321      1     CNDD    C16     38     -0.365    12.0110   ; qtot  0.759
    39     OG3C61      1     CNDD     O4     39     -0.622    15.9994   ; qtot  0.137
    40      OG311      1     CNDD     O5     40     -0.787    15.9994   ; qtot -0.650
    41      CG311      1     CNDD    C17     41      0.512    12.0110   ; qtot -0.138
    42       HGA2      1     CNDD    H20     42      0.110     1.0080   ; qtot -0.028
    43       HGA2      1     CNDD    H21     43      0.112     1.0080   ; qtot  0.084
    44      CG311      1     CNDD    C18     44     -0.539    12.0110   ; qtot -0.455
    45       HGA1      1     CNDD    H22     45     -0.078     1.0080   ; qtot -0.533
    46      OG311      1     CNDD     O6     46     -0.763    15.9994   ; qtot -1.296
    47      CG311      1     CNDD    C19     47      0.864    12.0110   ; qtot -0.432
    48      CG2O3      1     CNDD    C20     48      0.904    12.0110   ; qtot  0.472
    49       HGA1      1     CNDD    H23     49      0.109     1.0080   ; qtot  0.581
    50      CG321      1     CNDD    C21     50     -0.743    12.0110   ; qtot -0.162
    51      CG311      1     CNDD    C22     51      0.437    12.0110   ; qtot  0.275
    52       HGA2      1     CNDD    H24     52      0.223     1.0080   ; qtot  0.498
    53       HGA2      1     CNDD    H25     53      0.142     1.0080   ; qtot  0.640
    54     CG2DC1      1     CNDD    C23     54     -0.134    12.0110   ; qtot  0.506
    55     CG2DC1      1     CNDD    C24     55     -0.155    12.0110   ; qtot  0.351
    56     CG2DC2      1     CNDD    C25     56     -0.133    12.0110   ; qtot  0.218
    57     CG2DC2      1     CNDD    C26     57     -0.153    12.0110   ; qtot  0.065
    58     CG2DC1      1     CNDD    C27     58     -0.090    12.0110   ; qtot -0.025
    59     CG2DC1      1     CNDD    C28     59     -0.158    12.0110   ; qtot -0.183
    60     CG2DC2      1     CNDD    C29     60     -0.056    12.0110   ; qtot -0.239
    61     CG2DC2      1     CNDD    C30     61     -0.298    12.0110   ; qtot -0.537
    62     CG2DC1      1     CNDD    C31     62      0.003    12.0110   ; qtot -0.534
    63     CG2DC1      1     CNDD    C32     63     -0.259    12.0110   ; qtot -0.793
    64     CG2DC2      1     CNDD    C33     64     -0.152    12.0110   ; qtot -0.945
    65     CG2DC2      1     CNDD    C34     65     -0.137    12.0110   ; qtot -1.082
    66     CG2DC1      1     CNDD    C35     66     -0.167    12.0110   ; qtot -1.249
    67     CG2DC1      1     CNDD    C36     67     -0.315    12.0110   ; qtot -1.564
    68      CG311      1     CNDD    C37     68      0.297    12.0110   ; qtot -1.267
    69      CG311      1     CNDD    C38     69      0.271    12.0110   ; qtot -0.996
    70       HGA1      1     CNDD    H26     70      0.008     1.0080   ; qtot -0.988
    71      CG331      1     CNDD    C39     71     -0.462    12.0110   ; qtot -1.450
    72      OG302      1     CNDD     O7     72     -0.585    15.9994   ; qtot -2.035
    73      CG311      1     CNDD    C40     73      0.384    12.0110   ; qtot -1.651
    74       HGA1      1     CNDD    H27     74      0.037     1.0080   ; qtot -1.614
    75      OG2D1      1     CNDD     O8     75     -0.579    15.9994   ; qtot -2.193
    76      OG2D3      1     CNDD     O9     76     -0.565    15.9994   ; qtot -2.758
    77      OG2D3      1     CNDD    O10     77     -0.602    15.9994   ; qtot -3.360
    78       HGA4      1     CNDD    H28     78      0.161     1.0080   ; qtot -3.199
    79       HGA4      1     CNDD    H29     79      0.152     1.0080   ; qtot -3.047
    80       HGA4      1     CNDD    H30     80      0.162     1.0080   ; qtot -2.885
    81       HGA4      1     CNDD    H31     81      0.138     1.0080   ; qtot -2.747
    82       HGA4      1     CNDD    H32     82      0.189     1.0080   ; qtot -2.558
    83       HGA4      1     CNDD    H33     83      0.166     1.0080   ; qtot -2.392
    84       HGA4      1     CNDD    H34     84      0.110     1.0080   ; qtot -2.282
    85       HGA4      1     CNDD    H35     85      0.151     1.0080   ; qtot -2.131
    86       HGA4      1     CNDD    H36     86      0.074     1.0080   ; qtot -2.057
    87       HGA4      1     CNDD    H37     87      0.104     1.0080   ; qtot -1.953
    88       HGA4      1     CNDD    H38     88      0.158     1.0080   ; qtot -1.795
    89       HGA4      1     CNDD    H39     89      0.151     1.0080   ; qtot -1.644
    90       HGA4      1     CNDD    H40     90      0.094     1.0080   ; qtot -1.550
    91       HGA4      1     CNDD    H41     91      0.099     1.0080   ; qtot -1.451
    92       HGA1      1     CNDD    H42     92     -0.081     1.0080   ; qtot -1.532
    93       HGP1      1     CNDD    H43     93      0.479     1.0080   ; qtot -1.053
    94       HGP1      1     CNDD    H44     94      0.482     1.0080   ; qtot -0.571
    95       HGP1      1     CNDD    H45     95      0.509     1.0080   ; qtot -0.062
    96       HGP1      1     CNDD    H46     96      0.459     1.0080   ; qtot  0.397
    97       HGP1      1     CNDD    H47     97      0.470     1.0080   ; qtot  0.867
    98      OG2D2      1     CNDD    O11     98     -0.804    15.9994   ; qtot  0.063
    99      OG2D2      1     CNDD    O12     99     -0.801    15.9994   ; qtot -0.738
   100       HGA3      1     CNDD    H48    100      0.103     1.0080   ; qtot -0.635
   101       HGA3      1     CNDD    H49    101      0.103     1.0080   ; qtot -0.532
   102       HGA3      1     CNDD    H50    102      0.103     1.0080   ; qtot -0.429
   103      CG321      1     CNDD    C41    103     -0.334    12.0110   ; qtot -0.763
   104      CG331      1     CNDD    C42    104     -0.632    12.0110   ; qtot -1.395
   105       HGA1      1     CNDD    H51    105      0.002     1.0080   ; qtot -1.393
   106      CG311      1     CNDD    C43    106     -0.015    12.0110   ; qtot -1.408
   107       HGA2      1     CNDD    H52    107      0.093     1.0080   ; qtot -1.315
   108       HGA2      1     CNDD    H53    108      0.088     1.0080   ; qtot -1.227
   109      CG311      1     CNDD    C44    109      0.535    12.0110   ; qtot -0.692
   110      CG321      1     CNDD    C45    110     -0.605    12.0110   ; qtot -1.297
   111      OG311      1     CNDD    O13    111     -0.695    15.9994   ; qtot -1.992
   112       HGA1      1     CNDD    H54    112      0.024     1.0080   ; qtot -1.968
   113      CG2O5      1     CNDD    C46    113      0.675    12.0110   ; qtot -1.293
   114       HGA2      1     CNDD    H55    114      0.137     1.0080   ; qtot -1.156
   115       HGA2      1     CNDD    H56    115      0.158     1.0080   ; qtot -0.998
   116     CG2R61      1     CNDD    C47    116     -0.188    12.0110   ; qtot -1.186
   117     CG2R61      1     CNDD    C48    117     -0.039    12.0110   ; qtot -1.225
   118     CG2R61      1     CNDD    C49    118     -0.449    12.0110   ; qtot -1.674
   119     CG2R61      1     CNDD    C50    119      0.571    12.0110   ; qtot -1.103
   120     CG2R61      1     CNDD    C51    120     -0.358    12.0110   ; qtot -1.461
   121     CG2R61      1     CNDD    C52    121     -0.055    12.0110   ; qtot -1.516
   122      HGR61      1     CNDD    H57    122      0.139     1.0080   ; qtot -1.377
   123      HGR61      1     CNDD    H58    123      0.198     1.0080   ; qtot -1.179
   124      NG2S3      1     CNDD     N1    124     -0.932    14.0070   ; qtot -2.111
   125      HGR61      1     CNDD    H59    125      0.174     1.0080   ; qtot -1.937
   126      HGR61      1     CNDD    H60    126      0.153     1.0080   ; qtot -1.784
   127       HGP4      1     CNDD    H61    127      0.379     1.0080   ; qtot -1.405
   128       HGP4      1     CNDD    H62    128      0.379     1.0080   ; qtot -1.026
   129      OG2D3      1     CNDD    O14    129     -0.539    15.9994   ; qtot -1.565
   130       HGP1      1     CNDD    H63    130      0.414     1.0080   ; qtot -1.151
   131       HGA1      1     CNDD    H64    131      0.112     1.0080   ; qtot -1.039
   132      CG331      1     CNDD    C53    132     -0.268    12.0110   ; qtot -1.307
   133       HGA3      1     CNDD    H65    133      0.065     1.0080   ; qtot -1.242
   134       HGA3      1     CNDD    H66    134      0.065     1.0080   ; qtot -1.177
   135       HGA3      1     CNDD    H67    135      0.065     1.0080   ; qtot -1.112
   136       HGA3      1     CNDD    H68    136      0.135     1.0080   ; qtot -0.977
   137       HGA3      1     CNDD    H69    137      0.135     1.0080   ; qtot -0.842
   138       HGA3      1     CNDD    H70    138      0.135     1.0080   ; qtot -0.707
   139      CG311      1     CNDD    C54    139      0.238    12.0110   ; qtot -0.469
   140      CG311      1     CNDD    C55    140     -0.045    12.0110   ; qtot -0.514
   141      CG314      1     CNDD    C56    141      0.284    12.0110   ; qtot -0.230
   142      OG311      1     CNDD    O15    142     -0.653    15.9994   ; qtot -0.883
   143       HGA1      1     CNDD    H71    143      0.125     1.0080   ; qtot -0.758
   144      CG311      1     CNDD    C57    144      0.222    12.0110   ; qtot -0.536
   145       HGA1      1     CNDD    H72    145      0.012     1.0080   ; qtot -0.524
   146      NG3P3      1     CNDD     N2    146     -0.487    14.0070   ; qtot -1.011
   147      CG311      1     CNDD    C58    147      0.230    12.0110   ; qtot -0.781
   148       HGA1      1     CNDD    H73    148      0.111     1.0080   ; qtot -0.670
   149      OG311      1     CNDD    O16    149     -0.667    15.9994   ; qtot -1.337
   150     OG3C61      1     CNDD    O17    150     -0.372    15.9994   ; qtot -1.709
   151      CG331      1     CNDD    C59    151     -0.430    12.0110   ; qtot -2.139
   152       HGA1      1     CNDD    H74    152      0.033     1.0080   ; qtot -2.106
   153       HGP1      1     CNDD    H75    153      0.480     1.0080   ; qtot -1.626
   154       HGP1      1     CNDD    H76    154      0.433     1.0080   ; qtot -1.193
   155       HGP2      1     CNDD    H77    155      0.357     1.0080   ; qtot -0.836
   156       HGP2      1     CNDD    H78    156      0.357     1.0080   ; qtot -0.479
   157       HGA3      1     CNDD    H79    157      0.141     1.0080   ; qtot -0.338
   158       HGA3      1     CNDD    H80    158      0.141     1.0080   ; qtot -0.197
   159       HGA3      1     CNDD    H81    159      0.141     1.0080   ; qtot -0.056
   160       HGA1      1     CNDD    H82    160      0.079     1.0080   ; qtot  0.023
   161      OG301      1     CNDD    O18    161     -0.454    15.9994   ; qtot -0.431
   162       HGA1      1     CNDD    H83    162      0.074     1.0080   ; qtot -0.357
   163       HGP2      1     CNDD    H84    163      0.357     1.0080   ; qtot -0.000

[ bonds ]
; ai	aj	funct	b0	Kb
    1     2     1
    1    72     1
    1    75     1
    2     3     1
    2     4     1
    2     5     1
    3     6     1
    3    76     1
    6     7     1
    6     8     1
    6     9     1
    7    10     1
    7    11     1
    7    12     1
   10    13     1
   10    14     1
   10    15     1
   13    16     1
   13    77     1
   16    17     1
   16    18     1
   16    19     1
   17    20     1
   17    21     1
   17    22     1
   20    23     1
   20    24     1
   20    25     1
   22    93     1
   23    26     1
   23    27     1
   23    28     1
   26    29     1
   26    30     1
   26    31     1
   28    94     1
   29    32     1
   29    33     1
   29    34     1
   32    35     1
   32    36     1
   32    37     1
   34    95     1
   35    38     1
   35    39     1
   35    40     1
   38    41     1
   38    42     1
   38    43     1
   39    47     1
   40    96     1
   41    44     1
   41    45     1
   41    46     1
   44    47     1
   44    48     1
   44    49     1
   46    97     1
   47    50     1
   47    92     1
   48    98     1
   48    99     1
   50    51     1
   50    52     1
   50    53     1
   51    54     1
   51   161     1
   51   162     1
   54    55     1
   54    90     1
   55    56     1
   55    91     1
   56    57     1
   56    88     1
   57    58     1
   57    89     1
   58    59     1
   58    86     1
   59    60     1
   59    87     1
   60    61     1
   60    84     1
   61    62     1
   61    85     1
   62    63     1
   62    82     1
   63    64     1
   63    83     1
   64    65     1
   64    80     1
   65    66     1
   65    81     1
   66    67     1
   66    78     1
   67    68     1
   67    79     1
   68    69     1
   68    70     1
   68    71     1
   69    72     1
   69    73     1
   69    74     1
   71   100     1
   71   101     1
   71   102     1
   73   103     1
   73   104     1
   73   105     1
  103   106     1
  103   107     1
  103   108     1
  104   136     1
  104   137     1
  104   138     1
  106   109     1
  106   131     1
  106   132     1
  109   110     1
  109   111     1
  109   112     1
  110   113     1
  110   114     1
  110   115     1
  111   130     1
  113   116     1
  113   129     1
  116   117     1
  116   121     1
  117   118     1
  117   122     1
  118   119     1
  118   123     1
  119   120     1
  119   124     1
  120   121     1
  120   125     1
  121   126     1
  124   127     1
  124   128     1
  132   133     1
  132   134     1
  132   135     1
  139   140     1
  139   150     1
  139   160     1
  139   161     1
  140   141     1
  140   142     1
  140   143     1
  141   144     1
  141   145     1
  141   146     1
  142   153     1
  144   147     1
  144   148     1
  144   149     1
  146   155     1
  146   156     1
  146   163     1
  147   150     1
  147   151     1
  147   152     1
  149   154     1
  151   157     1
  151   158     1
  151   159     1

[ pairs ]
; ai	aj	funct	c6	c12
    1     6     1 
    1    68     1 
    1    73     1 
    1    74     1 
    1    76     1 
    2     7     1 
    2     8     1 
    2     9     1 
    2    69     1 
    3    10     1 
    3    11     1 
    3    12     1 
    3    72     1 
    3    75     1 
    4     6     1 
    4    72     1 
    4    75     1 
    4    76     1 
    5     6     1 
    5    72     1 
    5    75     1 
    5    76     1 
    6    13     1 
    6    14     1 
    6    15     1 
    7    16     1 
    7    76     1 
    7    77     1 
    8    10     1 
    8    11     1 
    8    12     1 
    8    76     1 
    9    10     1 
    9    11     1 
    9    12     1 
    9    76     1 
   10    17     1 
   10    18     1 
   10    19     1 
   11    13     1 
   11    14     1 
   11    15     1 
   12    13     1 
   12    14     1 
   12    15     1 
   13    20     1 
   13    21     1 
   13    22     1 
   14    16     1 
   14    77     1 
   15    16     1 
   15    77     1 
   16    23     1 
   16    24     1 
   16    25     1 
   16    93     1 
   17    26     1 
   17    27     1 
   17    28     1 
   17    77     1 
   18    20     1 
   18    21     1 
   18    22     1 
   18    77     1 
   19    20     1 
   19    21     1 
   19    22     1 
   19    77     1 
   20    29     1 
   20    30     1 
   20    31     1 
   20    93     1 
   20    94     1 
   21    23     1 
   21    24     1 
   21    25     1 
   21    93     1 
   22    23     1 
   22    24     1 
   22    25     1 
   23    32     1 
   23    33     1 
   23    34     1 
   24    26     1 
   24    27     1 
   24    28     1 
   25    26     1 
   25    27     1 
   25    28     1 
   26    35     1 
   26    36     1 
   26    37     1 
   26    94     1 
   26    95     1 
   27    29     1 
   27    30     1 
   27    31     1 
   27    94     1 
   28    29     1 
   28    30     1 
   28    31     1 
   29    38     1 
   29    39     1 
   29    40     1 
   30    32     1 
   30    33     1 
   30    34     1 
   31    32     1 
   31    33     1 
   31    34     1 
   32    41     1 
   32    42     1 
   32    43     1 
   32    47     1 
   32    95     1 
   32    96     1 
   33    35     1 
   33    36     1 
   33    37     1 
   33    95     1 
   34    35     1 
   34    36     1 
   34    37     1 
   35    44     1 
   35    45     1 
   35    46     1 
   35    50     1 
   35    92     1 
   36    38     1 
   36    39     1 
   36    40     1 
   37    38     1 
   37    39     1 
   37    40     1 
   38    47     1 
   38    48     1 
   38    49     1 
   38    96     1 
   38    97     1 
   39    41     1 
   39    42     1 
   39    43     1 
   39    48     1 
   39    49     1 
   39    51     1 
   39    52     1 
   39    53     1 
   39    96     1 
   40    41     1 
   40    42     1 
   40    43     1 
   40    47     1 
   41    50     1 
   41    92     1 
   41    98     1 
   41    99     1 
   42    44     1 
   42    45     1 
   42    46     1 
   43    44     1 
   43    45     1 
   43    46     1 
   44    51     1 
   44    52     1 
   44    53     1 
   44    97     1 
   45    47     1 
   45    48     1 
   45    49     1 
   45    97     1 
   46    47     1 
   46    48     1 
   46    49     1 
   47    54     1 
   47    98     1 
   47    99     1 
   47   161     1 
   47   162     1 
   48    50     1 
   48    92     1 
   49    50     1 
   49    92     1 
   49    98     1 
   49    99     1 
   50    55     1 
   50    90     1 
   50   139     1 
   51    56     1 
   51    91     1 
   51    92     1 
   51   140     1 
   51   150     1 
   51   160     1 
   52    54     1 
   52    92     1 
   52   161     1 
   52   162     1 
   53    54     1 
   53    92     1 
   53   161     1 
   53   162     1 
   54    57     1 
   54    88     1 
   54   139     1 
   55    58     1 
   55    89     1 
   55   161     1 
   55   162     1 
   56    59     1 
   56    86     1 
   56    90     1 
   57    60     1 
   57    87     1 
   57    91     1 
   58    61     1 
   58    84     1 
   58    88     1 
   59    62     1 
   59    85     1 
   59    89     1 
   60    63     1 
   60    82     1 
   60    86     1 
   61    64     1 
   61    83     1 
   61    87     1 
   62    65     1 
   62    80     1 
   62    84     1 
   63    66     1 
   63    81     1 
   63    85     1 
   64    67     1 
   64    78     1 
   64    82     1 
   65    68     1 
   65    79     1 
   65    83     1 
   66    69     1 
   66    70     1 
   66    71     1 
   66    80     1 
   67    72     1 
   67    73     1 
   67    74     1 
   67    81     1 
   67   100     1 
   67   101     1 
   67   102     1 
   68    78     1 
   68   103     1 
   68   104     1 
   68   105     1 
   69    75     1 
   69    79     1 
   69   100     1 
   69   101     1 
   69   102     1 
   69   106     1 
   69   107     1 
   69   108     1 
   69   136     1 
   69   137     1 
   69   138     1 
   70    72     1 
   70    73     1 
   70    74     1 
   70    79     1 
   70   100     1 
   70   101     1 
   70   102     1 
   71    72     1 
   71    73     1 
   71    74     1 
   71    79     1 
   72   103     1 
   72   104     1 
   72   105     1 
   73   109     1 
   73   131     1 
   73   132     1 
   74   103     1 
   74   104     1 
   74   105     1 
   78    79     1 
   78    81     1 
   80    81     1 
   80    83     1 
   82    83     1 
   82    85     1 
   84    85     1 
   84    87     1 
   86    87     1 
   86    89     1 
   88    89     1 
   88    91     1 
   90    91     1 
   90   161     1 
   90   162     1 
  103   110     1 
  103   111     1 
  103   112     1 
  103   133     1 
  103   134     1 
  103   135     1 
  103   136     1 
  103   137     1 
  103   138     1 
  104   106     1 
  104   107     1 
  104   108     1 
  105   106     1 
  105   107     1 
  105   108     1 
  105   136     1 
  105   137     1 
  105   138     1 
  106   113     1 
  106   114     1 
  106   115     1 
  106   130     1 
  107   109     1 
  107   131     1 
  107   132     1 
  108   109     1 
  108   131     1 
  108   132     1 
  109   116     1 
  109   129     1 
  109   133     1 
  109   134     1 
  109   135     1 
  110   117     1 
  110   121     1 
  110   130     1 
  110   131     1 
  110   132     1 
  111   113     1 
  111   114     1 
  111   115     1 
  111   131     1 
  111   132     1 
  112   113     1 
  112   114     1 
  112   115     1 
  112   130     1 
  112   131     1 
  112   132     1 
  113   118     1 
  113   120     1 
  113   122     1 
  113   126     1 
  114   116     1 
  114   129     1 
  115   116     1 
  115   129     1 
  116   119     1 
  116   123     1 
  116   125     1 
  117   120     1 
  117   124     1 
  117   126     1 
  117   129     1 
  118   121     1 
  118   125     1 
  118   127     1 
  118   128     1 
  119   122     1 
  119   126     1 
  120   123     1 
  120   127     1 
  120   128     1 
  121   122     1 
  121   124     1 
  121   129     1 
  122   123     1 
  123   124     1 
  124   125     1 
  125   126     1 
  131   133     1 
  131   134     1 
  131   135     1 
  139   144     1 
  139   145     1 
  139   146     1 
  139   151     1 
  139   152     1 
  139   153     1 
  139   162     1 
  140   147     1 
  140   148     1 
  140   149     1 
  140   155     1 
  140   156     1 
  140   163     1 
  141   150     1 
  141   151     1 
  141   152     1 
  141   153     1 
  141   154     1 
  141   160     1 
  141   161     1 
  142   144     1 
  142   145     1 
  142   146     1 
  142   150     1 
  142   160     1 
  142   161     1 
  143   144     1 
  143   145     1 
  143   146     1 
  143   150     1 
  143   153     1 
  143   160     1 
  143   161     1 
  144   155     1 
  144   156     1 
  144   157     1 
  144   158     1 
  144   159     1 
  144   163     1 
  145   147     1 
  145   148     1 
  145   149     1 
  145   155     1 
  145   156     1 
  145   163     1 
  146   147     1 
  146   148     1 
  146   149     1 
  147   154     1 
  147   160     1 
  147   161     1 
  148   150     1 
  148   151     1 
  148   152     1 
  148   154     1 
  149   150     1 
  149   151     1 
  149   152     1 
  150   157     1 
  150   158     1 
  150   159     1 
  152   157     1 
  152   158     1 
  152   159     1 

[ angles ] 
; ai	aj	ak	funct	th0	cth	S0	Kub
    2     1    72     5
    2     1    75     5
   72     1    75     5
    1     2     3     5
    1     2     4     5
    1     2     5     5
    3     2     4     5
    3     2     5     5
    4     2     5     5
    2     3     6     5
    2     3    76     5
    6     3    76     5
    3     6     7     5
    3     6     8     5
    3     6     9     5
    7     6     8     5
    7     6     9     5
    8     6     9     5
    6     7    10     5
    6     7    11     5
    6     7    12     5
   10     7    11     5
   10     7    12     5
   11     7    12     5
    7    10    13     5
    7    10    14     5
    7    10    15     5
   13    10    14     5
   13    10    15     5
   14    10    15     5
   10    13    16     5
   10    13    77     5
   16    13    77     5
   13    16    17     5
   13    16    18     5
   13    16    19     5
   17    16    18     5
   17    16    19     5
   18    16    19     5
   16    17    20     5
   16    17    21     5
   16    17    22     5
   20    17    21     5
   20    17    22     5
   21    17    22     5
   17    20    23     5
   17    20    24     5
   17    20    25     5
   23    20    24     5
   23    20    25     5
   24    20    25     5
   17    22    93     5
   20    23    26     5
   20    23    27     5
   20    23    28     5
   26    23    27     5
   26    23    28     5
   27    23    28     5
   23    26    29     5
   23    26    30     5
   23    26    31     5
   29    26    30     5
   29    26    31     5
   30    26    31     5
   23    28    94     5
   26    29    32     5
   26    29    33     5
   26    29    34     5
   32    29    33     5
   32    29    34     5
   33    29    34     5
   29    32    35     5
   29    32    36     5
   29    32    37     5
   35    32    36     5
   35    32    37     5
   36    32    37     5
   29    34    95     5
   32    35    38     5
   32    35    39     5
   32    35    40     5
   38    35    39     5
   38    35    40     5
   39    35    40     5
   35    38    41     5
   35    38    42     5
   35    38    43     5
   41    38    42     5
   41    38    43     5
   42    38    43     5
   35    39    47     5
   35    40    96     5
   38    41    44     5
   38    41    45     5
   38    41    46     5
   44    41    45     5
   44    41    46     5
   45    41    46     5
   41    44    47     5
   41    44    48     5
   41    44    49     5
   47    44    48     5
   47    44    49     5
   48    44    49     5
   41    46    97     5
   39    47    44     5
   39    47    50     5
   39    47    92     5
   44    47    50     5
   44    47    92     5
   50    47    92     5
   44    48    98     5
   44    48    99     5
   98    48    99     5
   47    50    51     5
   47    50    52     5
   47    50    53     5
   51    50    52     5
   51    50    53     5
   52    50    53     5
   50    51    54     5
   50    51   161     5
   50    51   162     5
   54    51   161     5
   54    51   162     5
  161    51   162     5
   51    54    55     5
   51    54    90     5
   55    54    90     5
   54    55    56     5
   54    55    91     5
   56    55    91     5
   55    56    57     5
   55    56    88     5
   57    56    88     5
   56    57    58     5
   56    57    89     5
   58    57    89     5
   57    58    59     5
   57    58    86     5
   59    58    86     5
   58    59    60     5
   58    59    87     5
   60    59    87     5
   59    60    61     5
   59    60    84     5
   61    60    84     5
   60    61    62     5
   60    61    85     5
   62    61    85     5
   61    62    63     5
   61    62    82     5
   63    62    82     5
   62    63    64     5
   62    63    83     5
   64    63    83     5
   63    64    65     5
   63    64    80     5
   65    64    80     5
   64    65    66     5
   64    65    81     5
   66    65    81     5
   65    66    67     5
   65    66    78     5
   67    66    78     5
   66    67    68     5
   66    67    79     5
   68    67    79     5
   67    68    69     5
   67    68    70     5
   67    68    71     5
   69    68    70     5
   69    68    71     5
   70    68    71     5
   68    69    72     5
   68    69    73     5
   68    69    74     5
   72    69    73     5
   72    69    74     5
   73    69    74     5
   68    71   100     5
   68    71   101     5
   68    71   102     5
  100    71   101     5
  100    71   102     5
  101    71   102     5
    1    72    69     5
   69    73   103     5
   69    73   104     5
   69    73   105     5
  103    73   104     5
  103    73   105     5
  104    73   105     5
   73   103   106     5
   73   103   107     5
   73   103   108     5
  106   103   107     5
  106   103   108     5
  107   103   108     5
   73   104   136     5
   73   104   137     5
   73   104   138     5
  136   104   137     5
  136   104   138     5
  137   104   138     5
  103   106   109     5
  103   106   131     5
  103   106   132     5
  109   106   131     5
  109   106   132     5
  131   106   132     5
  106   109   110     5
  106   109   111     5
  106   109   112     5
  110   109   111     5
  110   109   112     5
  111   109   112     5
  109   110   113     5
  109   110   114     5
  109   110   115     5
  113   110   114     5
  113   110   115     5
  114   110   115     5
  109   111   130     5
  110   113   116     5
  110   113   129     5
  116   113   129     5
  113   116   117     5
  113   116   121     5
  117   116   121     5
  116   117   118     5
  116   117   122     5
  118   117   122     5
  117   118   119     5
  117   118   123     5
  119   118   123     5
  118   119   120     5
  118   119   124     5
  120   119   124     5
  119   120   121     5
  119   120   125     5
  121   120   125     5
  116   121   120     5
  116   121   126     5
  120   121   126     5
  119   124   127     5
  119   124   128     5
  127   124   128     5
  106   132   133     5
  106   132   134     5
  106   132   135     5
  133   132   134     5
  133   132   135     5
  134   132   135     5
  140   139   150     5
  140   139   160     5
  140   139   161     5
  150   139   160     5
  150   139   161     5
  160   139   161     5
  139   140   141     5
  139   140   142     5
  139   140   143     5
  141   140   142     5
  141   140   143     5
  142   140   143     5
  140   141   144     5
  140   141   145     5
  140   141   146     5
  144   141   145     5
  144   141   146     5
  145   141   146     5
  140   142   153     5
  141   144   147     5
  141   144   148     5
  141   144   149     5
  147   144   148     5
  147   144   149     5
  148   144   149     5
  141   146   155     5
  141   146   156     5
  141   146   163     5
  155   146   156     5
  155   146   163     5
  156   146   163     5
  144   147   150     5
  144   147   151     5
  144   147   152     5
  150   147   151     5
  150   147   152     5
  151   147   152     5
  144   149   154     5
  139   150   147     5
  147   151   157     5
  147   151   158     5
  147   151   159     5
  157   151   158     5
  157   151   159     5
  158   151   159     5
   51   161   139     5

[ dihedrals ]
; ai	aj	ak	al	funct	phi0	cp	mult
    2     1    72    69     9
    3     2     1    72     9
    3     2     1    75     9
    4     2     1    72     9
    4     2     1    75     9
    5     2     1    72     9
    5     2     1    75     9
    1     2     3     6     9
    1     2     3    76     9
    4     2     3     6     9
    4     2     3    76     9
    5     2     3     6     9
    5     2     3    76     9
    2     3     6     7     9
    2     3     6     8     9
    2     3     6     9     9
    7     6     3    76     9
    8     6     3    76     9
    9     6     3    76     9
    3     6     7    10     9
    3     6     7    11     9
    3     6     7    12     9
    8     6     7    10     9
    8     6     7    11     9
    8     6     7    12     9
    9     6     7    10     9
    9     6     7    11     9
    9     6     7    12     9
    6     7    10    13     9
    6     7    10    14     9
    6     7    10    15     9
   11     7    10    13     9
   11     7    10    14     9
   11     7    10    15     9
   12     7    10    13     9
   12     7    10    14     9
   12     7    10    15     9
    7    10    13    16     9
    7    10    13    77     9
   14    10    13    16     9
   14    10    13    77     9
   15    10    13    16     9
   15    10    13    77     9
   10    13    16    17     9
   10    13    16    18     9
   10    13    16    19     9
   17    16    13    77     9
   18    16    13    77     9
   19    16    13    77     9
   13    16    17    20     9
   13    16    17    21     9
   13    16    17    22     9
   18    16    17    20     9
   18    16    17    21     9
   18    16    17    22     9
   19    16    17    20     9
   19    16    17    21     9
   19    16    17    22     9
   16    17    20    23     9
   16    17    20    24     9
   16    17    20    25     9
   21    17    20    23     9
   21    17    20    24     9
   21    17    20    25     9
   22    17    20    23     9
   22    17    20    24     9
   22    17    20    25     9
   16    17    22    93     9
   20    17    22    93     9
   21    17    22    93     9
   17    20    23    26     9
   17    20    23    27     9
   17    20    23    28     9
   24    20    23    26     9
   24    20    23    27     9
   24    20    23    28     9
   25    20    23    26     9
   25    20    23    27     9
   25    20    23    28     9
   20    23    26    29     9
   20    23    26    30     9
   20    23    26    31     9
   27    23    26    29     9
   27    23    26    30     9
   27    23    26    31     9
   28    23    26    29     9
   28    23    26    30     9
   28    23    26    31     9
   20    23    28    94     9
   26    23    28    94     9
   27    23    28    94     9
   23    26    29    32     9
   23    26    29    33     9
   23    26    29    34     9
   30    26    29    32     9
   30    26    29    33     9
   30    26    29    34     9
   31    26    29    32     9
   31    26    29    33     9
   31    26    29    34     9
   26    29    32    35     9
   26    29    32    36     9
   26    29    32    37     9
   33    29    32    35     9
   33    29    32    36     9
   33    29    32    37     9
   34    29    32    35     9
   34    29    32    36     9
   34    29    32    37     9
   26    29    34    95     9
   32    29    34    95     9
   33    29    34    95     9
   29    32    35    38     9
   29    32    35    39     9
   29    32    35    40     9
   36    32    35    38     9
   36    32    35    39     9
   36    32    35    40     9
   37    32    35    38     9
   37    32    35    39     9
   37    32    35    40     9
   32    35    38    41     9
   32    35    38    42     9
   32    35    38    43     9
   39    35    38    41     9
   39    35    38    42     9
   39    35    38    43     9
   40    35    38    41     9
   40    35    38    42     9
   40    35    38    43     9
   32    35    39    47     9
   38    35    39    47     9
   40    35    39    47     9
   32    35    40    96     9
   38    35    40    96     9
   39    35    40    96     9
   35    38    41    44     9
   35    38    41    45     9
   35    38    41    46     9
   42    38    41    44     9
   42    38    41    45     9
   42    38    41    46     9
   43    38    41    44     9
   43    38    41    45     9
   43    38    41    46     9
   35    39    47    44     9
   35    39    47    50     9
   35    39    47    92     9
   38    41    44    47     9
   38    41    44    48     9
   38    41    44    49     9
   45    41    44    47     9
   45    41    44    48     9
   45    41    44    49     9
   46    41    44    47     9
   46    41    44    48     9
   46    41    44    49     9
   38    41    46    97     9
   44    41    46    97     9
   45    41    46    97     9
   41    44    47    50     9
   41    44    47    92     9
   48    44    47    50     9
   48    44    47    92     9
   49    44    47    50     9
   49    44    47    92     9
   41    44    48    98     9
   41    44    48    99     9
   47    44    48    98     9
   47    44    48    99     9
   49    44    48    98     9
   49    44    48    99     9
   39    47    44    41     9
   39    47    44    48     9
   39    47    44    49     9
   39    47    50    51     9
   39    47    50    52     9
   39    47    50    53     9
   44    47    50    51     9
   44    47    50    52     9
   44    47    50    53     9
   51    50    47    92     9
   52    50    47    92     9
   53    50    47    92     9
   47    50    51    54     9
   47    50    51   161     9
   47    50    51   162     9
   52    50    51    54     9
   52    50    51   161     9
   52    50    51   162     9
   53    50    51    54     9
   53    50    51   161     9
   53    50    51   162     9
   50    51    54    55     9
   50    51    54    90     9
   50    51   161   139     9
   54    51   161   139     9
   55    54    51   161     9
   55    54    51   162     9
   90    54    51   161     9
   90    54    51   162     9
   51    54    55    56     9
   51    54    55    91     9
   90    54    55    91     9
   56    55    54    90     9
   54    55    56    57     9
   54    55    56    88     9
   57    56    55    91     9
   88    56    55    91     9
   55    56    57    58     9
   55    56    57    89     9
   88    56    57    89     9
   58    57    56    88     9
   56    57    58    59     9
   56    57    58    86     9
   59    58    57    89     9
   86    58    57    89     9
   57    58    59    60     9
   57    58    59    87     9
   86    58    59    87     9
   60    59    58    86     9
   58    59    60    61     9
   58    59    60    84     9
   61    60    59    87     9
   84    60    59    87     9
   59    60    61    62     9
   59    60    61    85     9
   84    60    61    85     9
   62    61    60    84     9
   60    61    62    63     9
   60    61    62    82     9
   63    62    61    85     9
   82    62    61    85     9
   61    62    63    64     9
   61    62    63    83     9
   82    62    63    83     9
   64    63    62    82     9
   62    63    64    65     9
   62    63    64    80     9
   65    64    63    83     9
   80    64    63    83     9
   63    64    65    66     9
   63    64    65    81     9
   80    64    65    81     9
   66    65    64    80     9
   64    65    66    67     9
   64    65    66    78     9
   67    66    65    81     9
   78    66    65    81     9
   65    66    67    68     9
   65    66    67    79     9
   78    66    67    79     9
   68    67    66    78     9
   66    67    68    69     9
   66    67    68    70     9
   66    67    68    71     9
   69    68    67    79     9
   70    68    67    79     9
   71    68    67    79     9
   67    68    69    72     9
   67    68    69    73     9
   67    68    69    74     9
   70    68    69    72     9
   70    68    69    73     9
   70    68    69    74     9
   71    68    69    72     9
   71    68    69    73     9
   71    68    69    74     9
   67    68    71   100     9
   67    68    71   101     9
   67    68    71   102     9
   69    68    71   100     9
   69    68    71   101     9
   69    68    71   102     9
   70    68    71   100     9
   70    68    71   101     9
   70    68    71   102     9
   68    69    73   103     9
   68    69    73   104     9
   68    69    73   105     9
   72    69    73   103     9
   72    69    73   104     9
   72    69    73   105     9
   74    69    73   103     9
   74    69    73   104     9
   74    69    73   105     9
   69    72     1    75     9
    1    72    69    68     9
    1    72    69    73     9
    1    72    69    74     9
   69    73   103   106     9
   69    73   103   107     9
   69    73   103   108     9
  104    73   103   106     9
  104    73   103   107     9
  104    73   103   108     9
  105    73   103   106     9
  105    73   103   107     9
  105    73   103   108     9
   69    73   104   136     9
   69    73   104   137     9
   69    73   104   138     9
  103    73   104   136     9
  103    73   104   137     9
  103    73   104   138     9
  105    73   104   136     9
  105    73   104   137     9
  105    73   104   138     9
   73   103   106   109     9
   73   103   106   131     9
   73   103   106   132     9
  107   103   106   109     9
  107   103   106   131     9
  107   103   106   132     9
  108   103   106   109     9
  108   103   106   131     9
  108   103   106   132     9
  103   106   109   110     9
  103   106   109   111     9
  103   106   109   112     9
  103   106   132   133     9
  103   106   132   134     9
  103   106   132   135     9
  109   106   132   133     9
  109   106   132   134     9
  109   106   132   135     9
  131   106   132   133     9
  131   106   132   134     9
  131   106   132   135     9
  110   109   106   131     9
  110   109   106   132     9
  111   109   106   131     9
  111   109   106   132     9
  112   109   106   131     9
  112   109   106   132     9
  106   109   110   113     9
  106   109   110   114     9
  106   109   110   115     9
  111   109   110   113     9
  111   109   110   114     9
  111   109   110   115     9
  112   109   110   113     9
  112   109   110   114     9
  112   109   110   115     9
  106   109   111   130     9
  110   109   111   130     9
  112   109   111   130     9
  109   110   113   116     9
  109   110   113   129     9
  114   110   113   116     9
  114   110   113   129     9
  115   110   113   116     9
  115   110   113   129     9
  110   113   116   117     9
  110   113   116   121     9
  117   116   113   129     9
  121   116   113   129     9
  113   116   117   118     9
  113   116   117   122     9
  121   116   117   122     9
  113   116   121   120     9
  113   116   121   126     9
  117   116   121   120     9
  117   116   121   126     9
  118   117   116   121     9
  116   117   118   119     9
  116   117   118   123     9
  122   117   118   123     9
  119   118   117   122     9
  117   118   119   120     9
  117   118   119   124     9
  123   118   119   124     9
  120   119   118   123     9
  118   119   120   121     9
  118   119   120   125     9
  124   119   120   125     9
  118   119   124   127     9
  118   119   124   128     9
  120   119   124   127     9
  120   119   124   128     9
  121   120   119   124     9
  119   120   121   126     9
  125   120   121   126     9
  116   121   120   119     9
  116   121   120   125     9
  140   139   150   147     9
  141   140   139   150     9
  141   140   139   160     9
  141   140   139   161     9
  142   140   139   150     9
  142   140   139   160     9
  142   140   139   161     9
  143   140   139   150     9
  143   140   139   160     9
  143   140   139   161     9
  139   140   141   144     9
  139   140   141   145     9
  139   140   141   146     9
  142   140   141   144     9
  142   140   141   145     9
  142   140   141   146     9
  143   140   141   144     9
  143   140   141   145     9
  143   140   141   146     9
  139   140   142   153     9
  141   140   142   153     9
  143   140   142   153     9
  140   141   144   147     9
  140   141   144   148     9
  140   141   144   149     9
  145   141   144   147     9
  145   141   144   148     9
  145   141   144   149     9
  146   141   144   147     9
  146   141   144   148     9
  146   141   144   149     9
  140   141   146   155     9
  140   141   146   156     9
  140   141   146   163     9
  144   141   146   155     9
  144   141   146   156     9
  144   141   146   163     9
  145   141   146   155     9
  145   141   146   156     9
  145   141   146   163     9
  141   144   147   150     9
  141   144   147   151     9
  141   144   147   152     9
  148   144   147   150     9
  148   144   147   151     9
  148   144   147   152     9
  149   144   147   150     9
  149   144   147   151     9
  149   144   147   152     9
  141   144   149   154     9
  147   144   149   154     9
  148   144   149   154     9
  144   147   151   157     9
  144   147   151   158     9
  144   147   151   159     9
  150   147   151   157     9
  150   147   151   158     9
  150   147   151   159     9
  152   147   151   157     9
  152   147   151   158     9
  152   147   151   159     9
  147   150   139   160     9
  147   150   139   161     9
  139   150   147   144     9
  139   150   147   151     9
  139   150   147   152     9
  139   161    51   162     9
   51   161   139   140     9
   51   161   139   150     9
   51   161   139   160     9

[ dihedrals ]
; ai	aj	ak	al	funct	q0	cq
    1     2    75    72     2
    3     2     6    76     2
   13    10    16    77     2
   48    99    98    44     2
  113   116   110   129     2
  124   127   128   119     2

#ifdef REST_ON
#include "../restraints/CNDC_rest.itp"
#endif

[ dihedraltypes ]
 CG2DC1  CG2DC1   CG311   CG311     9  0.000000e+00  4.610768e+00      2
 CG2DC1  CG2DC1   CG311   CG311     9  1.800000e+02  6.702768e+00      3
 CG2DC1  CG2DC1   CG311   CG321     9  0.000000e+00  1.255200e+00      3
 CG2DC1  CG2DC1   CG311   CG321     9  0.000000e+00  2.092000e+00      2
 CG2DC1  CG2DC1   CG311   CG331     9  0.000000e+00  1.255200e+00      3
 CG2DC1  CG2DC1   CG311   CG331     9  0.000000e+00  2.092000e+00      2
 CG2DC1  CG2DC1   CG311    HGA1     9  0.000000e+00  1.255200e-01      3
 CG2DC1  CG2DC1   CG311   OG301     9  0.000000e+00  2.928800e+00      3
 CG2DC1   CG311   CG311   CG311     9  0.000000e+00  8.368000e-01      3
 CG2DC1   CG311   CG311    HGA1     9  0.000000e+00  8.368000e-01      3
 CG2DC1   CG311   CG311   OG302     9  1.800000e+02  2.016688e+00      4
 CG2DC1   CG311   CG311   OG302     9  1.800000e+02  1.782802e+01      1
 CG2DC1   CG311   CG321   CG311     9  0.000000e+00  7.949600e-01      3
 CG2DC1   CG311   CG321    HGA2     9  0.000000e+00  7.949600e-01      3
 CG2DC1   CG311   CG331    HGA3     9  0.000000e+00  6.694400e-01      3
 CG2DC1   CG311   OG301   CG311     9  0.000000e+00  8.368000e-01      3
 CG2DC2  CG2DC1  CG2DC1   CG311     9  1.800000e+02  2.343040e+00      1
 CG2DC2  CG2DC1  CG2DC1   CG311     9  1.800000e+02  2.928800e+01      2
  CG2O3   CG311   CG311  OG3C61     9  0.000000e+00  8.368000e-01      3
 CG2R61   CG2O5   CG321   CG311     9  0.000000e+00  1.673600e+00      1
 CG2R61   CG2O5   CG321   CG311     9  1.800000e+02  4.184000e-01      6
 CG2R61   CG2O5   CG321   CG311     9  1.800000e+02  5.439200e-01      3
 CG2R61   CG2O5   CG321   CG311     9  1.800000e+02  7.112800e-01      2
  CG311  CG2DC1  CG2DC1    HGA4     9  1.800000e+02  2.175680e+01      2
  CG311   CG311   CG311   CG331     9  1.800000e+02  2.092000e+00      4
  CG311   CG311   CG311  OG3C61     9  0.000000e+00  2.510400e+00      3
  CG311   CG311   CG311  OG3C61     9  1.800000e+02  3.347200e-01      4
  CG311   CG311   CG311  OG3C61     9  1.800000e+02  7.949600e-01      1
  CG311   CG311   CG311  OG3C61     9  1.800000e+02  4.184000e+00      2
  CG311   CG311   CG314   CG311     9  1.800000e+02  2.092000e+00      4
  CG311   CG311   CG314    HGA1     9  0.000000e+00  8.158800e-01      3
  CG311   CG311   CG314   NG3P3     9  0.000000e+00  8.368000e-01      3
  CG311   CG311   CG321   CG2O5     9  0.000000e+00  4.602400e-01      4
  CG311   CG311   CG321   CG2O5     9  0.000000e+00  1.631760e+00      2
  CG311   CG311   CG321   CG2O5     9  1.800000e+02  3.765600e-01      6
  CG311   CG311   CG321   CG2O5     9  1.800000e+02  8.786400e-01      1
  CG311   CG311   CG321   CG2O5     9  1.800000e+02  1.464400e+00      3
  CG311   CG311   CG321   CG301     9  0.000000e+00  8.368000e-01      3
  CG311   CG311   OG301   CG311     9  0.000000e+00  1.673600e+00      1
  CG311   CG311   OG301   CG311     9  0.000000e+00  2.050160e+00      3
  CG311   CG311   OG302   CG2O2     9  1.800000e+02  2.928800e+00      1
  CG311   CG311  OG3C61   CG301     9  0.000000e+00  6.276000e-01      4
  CG311   CG311  OG3C61   CG301     9  0.000000e+00  2.845120e+00      2
  CG311   CG311  OG3C61   CG301     9  1.800000e+02  8.786400e-01      3
  CG311   CG311  OG3C61   CG301     9  1.800000e+02  2.217520e+00      1
  CG311   CG311  OG3C61   CG311     9  0.000000e+00  6.276000e-01      4
  CG311   CG311  OG3C61   CG311     9  0.000000e+00  2.845120e+00      2
  CG311   CG311  OG3C61   CG311     9  1.800000e+02  8.786400e-01      3
  CG311   CG311  OG3C61   CG311     9  1.800000e+02  2.217520e+00      1
  CG314   CG311   CG311   CG331     9  0.000000e+00  8.368000e-01      3
  CG314   CG311   CG311    HGA1     9  0.000000e+00  8.158800e-01      3
  CG314   CG311   CG311   OG301     9  1.800000e+02  8.368000e-01      3
  CG314   CG311   CG311  OG3C61     9  0.000000e+00  2.510400e+00      3
  CG314   CG311   CG311  OG3C61     9  1.800000e+02  3.347200e-01      4
  CG314   CG311   CG311  OG3C61     9  1.800000e+02  7.949600e-01      1
  CG314   CG311   CG311  OG3C61     9  1.800000e+02  4.184000e+00      2
  CG314   CG311   OG311    HGP1     9  0.000000e+00  2.092000e+00      1
  CG314   CG311   OG311    HGP1     9  0.000000e+00  2.092000e+00      1
  CG314   CG311   OG311    HGP1     9  0.000000e+00  2.928800e+00      2
  CG314   CG311   OG311    HGP1     9  0.000000e+00  2.928800e+00      2
  CG321   CG2O5   CG321   CG2O2     9  0.000000e+00  2.514584e+00      3
  CG321   CG2O5   CG321   CG2O2     9  1.800000e+02  7.409864e+00      2
  CG321   CG2O5   CG321   CG2O2     9  1.800000e+02  1.277794e+01      1
  CG321   CG2O5   CG321   CG311     9  0.000000e+00  1.255200e-01      6
  CG321   CG2O5   CG321   CG311     9  0.000000e+00  2.719600e-01      3
  CG321   CG2O5   CG321   CG311     9  0.000000e+00  3.138000e+00      1
  CG321   CG2O5   CG321   CG311     9  1.800000e+02  7.531200e-01      2
  CG321   CG301   CG321   CG311     9  0.000000e+00  8.368000e-01      3
  CG321   CG301   OG311    HGP1     9  0.000000e+00  5.857600e-01      2
  CG321   CG301   OG311    HGP1     9  0.000000e+00  1.004160e+00      3
  CG321   CG301   OG311    HGP1     9  0.000000e+00  4.727920e+00      1
  CG321   CG301  OG3C61   CG311     9  0.000000e+00  6.276000e-01      4
  CG321   CG301  OG3C61   CG311     9  0.000000e+00  2.845120e+00      2
  CG321   CG301  OG3C61   CG311     9  1.800000e+02  8.786400e-01      3
  CG321   CG301  OG3C61   CG311     9  1.800000e+02  2.217520e+00      1
  CG321   CG311   CG311   CG331     9  1.800000e+02  2.092000e+00      4
  CG321   CG311   CG311   OG302     9  1.800000e+02  8.368000e-01      3
  CG321   CG311   CG311   OG311     9  0.000000e+00  5.857600e-01      3
  CG321   CG311   CG321   CG2O5     9  0.000000e+00  4.602400e-01      4
  CG321   CG311   CG321   CG2O5     9  0.000000e+00  1.631760e+00      2
  CG321   CG311   CG321   CG2O5     9  1.800000e+02  3.765600e-01      6
  CG321   CG311   CG321   CG2O5     9  1.800000e+02  8.786400e-01      1
  CG321   CG311   CG321   CG2O5     9  1.800000e+02  1.464400e+00      3
  CG321   CG311   CG321   CG301     9  0.000000e+00  8.368000e-01      3
  CG321   CG311   OG301   CG311     9  0.000000e+00  3.619160e+00      3
  CG321   CG311   OG301   CG311     9  1.800000e+02  6.748792e+00      2
  CG321   CG311   OG301   CG311     9  1.800000e+02  1.934682e+01      1
  CG321   CG311  OG3C61   CG301     9  0.000000e+00  6.276000e-01      4
  CG321   CG311  OG3C61   CG301     9  0.000000e+00  2.845120e+00      2
  CG321   CG311  OG3C61   CG301     9  1.800000e+02  8.786400e-01      3
  CG321   CG311  OG3C61   CG301     9  1.800000e+02  2.217520e+00      1
  CG331   CG311   CG311   OG302     9  0.000000e+00  8.368000e-01      3
  CG331   CG311   CG311   OG311     9  0.000000e+00  5.857600e-01      3
  CG331   CG311   CG311   OG311     9  0.000000e+00  5.857600e-01      3
  CG331   CG311  OG3C61   CG311     9  0.000000e+00  6.276000e-01      4
  CG331   CG311  OG3C61   CG311     9  0.000000e+00  2.845120e+00      2
  CG331   CG311  OG3C61   CG311     9  1.800000e+02  8.786400e-01      3
  CG331   CG311  OG3C61   CG311     9  1.800000e+02  2.217520e+00      1
   HGA1   CG311   CG314   CG311     9  0.000000e+00  8.158800e-01      3
   HGA1   CG311   CG321   CG2O5     9  0.000000e+00  8.368000e-01      3
   HGA1   CG311   CG321   CG301     9  0.000000e+00  8.158800e-01      3
   HGA1   CG311   OG301   CG311     9  0.000000e+00  1.188256e+00      3
   HGA1   CG311  OG3C61   CG301     9  0.000000e+00  8.158800e-01      3
   HGA1   CG311  OG3C61   CG311     9  0.000000e+00  8.158800e-01      3
   HGA4  CG2DC1   CG311   CG311     9  0.000000e+00  8.368000e-01      3
   HGA4  CG2DC1   CG311   CG321     9  0.000000e+00  8.368000e-01      3
   HGA4  CG2DC1   CG311   CG331     9  0.000000e+00  8.368000e-01      3
   HGA4  CG2DC1   CG311    HGA1     9  0.000000e+00  8.368000e-01      3
   HGA4  CG2DC1   CG311   OG301     9  0.000000e+00  8.368000e-01      3
  OG2D1   CG2O2   CG321   CG2O5     9  0.000000e+00  2.514584e+00      6
  OG2D1   CG2O2   CG321   CG2O5     9  0.000000e+00  8.539544e+00      1
  OG2D1   CG2O2   CG321   CG2O5     9  1.800000e+02  1.631760e-01      3
  OG2D1   CG2O2   CG321   CG2O5     9  1.800000e+02  1.615024e+00      4
  OG2D1   CG2O2   CG321   CG2O5     9  1.800000e+02  1.021314e+01      2
  OG2D3   CG2O5   CG321   CG2O2     9  0.000000e+00  0.000000e+00      1
  OG2D3   CG2O5   CG321   CG311     9  0.000000e+00  1.255200e-01      6
  OG2D3   CG2O5   CG321   CG311     9  1.800000e+02  2.719600e-01      3
  OG2D3   CG2O5   CG321   CG311     9  1.800000e+02  7.531200e-01      2
  OG2D3   CG2O5   CG321   CG311     9  1.800000e+02  3.138000e+00      1
  OG301   CG311   CG311    HGA1     9  0.000000e+00  8.158800e-01      3
  OG301   CG311   CG311    HGA1     9  0.000000e+00  8.158800e-01      3
  OG301   CG311   CG311   OG311     9  0.000000e+00  8.368000e-01      3
  OG301   CG311   CG321   CG311     9  0.000000e+00  1.631760e+00      2
  OG301   CG311   CG321   CG311     9  1.800000e+02  6.694400e-01      1
  OG301   CG311   CG321    HGA2     9  0.000000e+00  8.158800e-01      3
  OG301   CG311   CG321    HGA2     9  0.000000e+00  8.158800e-01      3
  OG301   CG311  OG3C61   CG311     9  0.000000e+00  4.184000e+00      3
  OG302   CG2O2   CG321   CG2O5     9  0.000000e+00  0.000000e+00      1
  OG302   CG311   CG311    HGA1     9  0.000000e+00  8.158800e-01      3
  OG311   CG301   CG321   CG311     9  0.000000e+00  3.347200e+00      3
  OG311   CG301   CG321    HGA2     9  0.000000e+00  6.694400e-01      3
  OG311   CG301  OG3C61   CG311     9  0.000000e+00  4.184000e+00      3
  OG311   CG311   CG311  OG3C61     9  0.000000e+00  8.368000e-01      3
  OG311   CG311   CG314   CG311     9  0.000000e+00  5.857600e-01      3
  OG311   CG311   CG314    HGA1     9  0.000000e+00  8.158800e-01      3
  OG311   CG311   CG314    HGA1     9  0.000000e+00  8.158800e-01      3
  OG311   CG311   CG314   NG3P3     9  0.000000e+00  8.368000e-01      3
  OG311   CG311   CG314   NG3P3     9  0.000000e+00  8.368000e-01      3
  OG311   CG311   CG321   CG2O5     9  0.000000e+00  8.368000e-01      3
  OG311   CG311   CG321   CG301     9  0.000000e+00  1.673600e+00      5
  OG311   CG311   CG321   CG301     9  0.000000e+00  3.347200e+00      6
  OG311   CG311   CG321   CG301     9  1.800000e+02  8.368000e+00      3
 OG3C61   CG301   CG321   CG311     9  0.000000e+00  3.347200e+00      3
 OG3C61   CG301   CG321    HGA2     9  0.000000e+00  6.694400e-01      3
 OG3C61   CG301   OG311    HGP1     9  0.000000e+00  4.476880e+00      3
 OG3C61   CG301   OG311    HGP1     9  0.000000e+00  4.895280e+00      2
 OG3C61   CG301   OG311    HGP1     9  0.000000e+00  6.485200e+00      1
 OG3C61   CG311   CG311    HGA1     9  0.000000e+00  8.158800e-01      3
 OG3C61   CG311   CG321   CG311     9  0.000000e+00  2.510400e+00      3
 OG3C61   CG311   CG321   CG311     9  1.800000e+02  3.347200e-01      4
 OG3C61   CG311   CG321   CG311     9  1.800000e+02  7.949600e-01      1
 OG3C61   CG311   CG321   CG311     9  1.800000e+02  4.184000e+00      2
 OG3C61   CG311   CG321    HGA2     9  0.000000e+00  8.158800e-01      3
 OG3C61   CG311   CG321    HGA2     9  0.000000e+00  8.158800e-01      3
 OG3C61   CG311   CG331    HGA3     9  0.000000e+00  6.694400e-01      3
 OG3C61   CG311   OG301   CG311     9  0.000000e+00  1.087840e+00      3
 OG3C61   CG311   OG301   CG311     9  0.000000e+00  2.133840e+00      1
 OG3C61   CG311   OG301   CG311     9  0.000000e+00  2.803280e+00      2
