# Supplementary material for: Antibiotic-sterol interactions provide insight into the selectivity of natural aromatic analogues of amphotericin B and their photoisomers
Source: Sci Rep. 2023 Jan 14;13:762. doi: 10.1038/s41598-023-28036-x (PMC9840637; doi:10.1038/s41598-023-28036-x)
Supplement: Supplementary file 2 — Supplementary Information 2. [file 41598_2023_28036_MOESM2_ESM.zip › alltransCndD.itp]

;;
;; Generated by CHARMM-GUI (http://www.charmm-gui.org) v1.7
;;
;; psf2itp.py
;;
;; Correspondance:
;; j712l362@ku.edu or wonpil@ku.edu
;;
;; GROMACS topology file for CNDD
;;


[ moleculetype ]
; name	nrexcl
CNDD	     3

[ atoms ]
; nr	type	resnr	residu	atom	cgnr	charge	mass
     1      CG2O2      1     CNDD     C1      1      0.819    12.0110   ; qtot  0.819
     2      CG321      1     CNDD     C2      2     -0.359    12.0110   ; qtot  0.460
     3      CG2O5      1     CNDD     C3      3      0.714    12.0110   ; qtot  1.174
     4       HGA2      1     CNDD     H1      4      0.089     1.0080   ; qtot  1.263
     5       HGA2      1     CNDD     H2      5      0.126     1.0080   ; qtot  1.389
     6      CG321      1     CNDD     C4      6     -0.480    12.0110   ; qtot  0.909
     7      CG321      1     CNDD     C5      7      0.450    12.0110   ; qtot  1.359
     8       HGA2      1     CNDD     H3      8      0.112     1.0080   ; qtot  1.471
     9       HGA2      1     CNDD     H4      9      0.126     1.0080   ; qtot  1.597
    10      CG321      1     CNDD     C6     10     -0.531    12.0110   ; qtot  1.066
    11       HGA2      1     CNDD     H5     11     -0.038     1.0080   ; qtot  1.028
    12       HGA2      1     CNDD     H6     12     -0.059     1.0080   ; qtot  0.969
    13      CG2O5      1     CNDD     C7     13      0.788    12.0110   ; qtot  1.757
    14       HGA2      1     CNDD     H7     14      0.155     1.0080   ; qtot  1.912
    15       HGA2      1     CNDD     H8     15      0.123     1.0080   ; qtot  2.035
    16      CG321      1     CNDD     C8     16     -0.527    12.0110   ; qtot  1.508
    17      CG311      1     CNDD     C9     17      0.587    12.0110   ; qtot  2.095
    18       HGA2      1     CNDD     H9     18      0.126     1.0080   ; qtot  2.221
    19       HGA2      1     CNDD    H10     19      0.129     1.0080   ; qtot  2.350
    20      CG321      1     CNDD    C10     20     -0.525    12.0110   ; qtot  1.825
    21       HGA1      1     CNDD    H11     21     -0.012     1.0080   ; qtot  1.813
    22      OG311      1     CNDD     O1     22     -0.742    15.9994   ; qtot  1.071
    23      CG311      1     CNDD    C11     23      0.590    12.0110   ; qtot  1.661
    24       HGA2      1     CNDD    H12     24      0.152     1.0080   ; qtot  1.813
    25       HGA2      1     CNDD    H13     25      0.121     1.0080   ; qtot  1.934
    26      CG321      1     CNDD    C12     26     -0.627    12.0110   ; qtot  1.307
    27       HGA1      1     CNDD    H14     27     -0.041     1.0080   ; qtot  1.266
    28      OG311      1     CNDD     O2     28     -0.751    15.9994   ; qtot  0.515
    29      CG311      1     CNDD    C13     29      0.823    12.0110   ; qtot  1.338
    30       HGA2      1     CNDD    H15     30      0.155     1.0080   ; qtot  1.493
    31       HGA2      1     CNDD    H16     31      0.136     1.0080   ; qtot  1.629
    32      CG321      1     CNDD    C14     32     -0.627    12.0110   ; qtot  1.002
    33       HGA1      1     CNDD    H17     33     -0.065     1.0080   ; qtot  0.937
    34      OG311      1     CNDD     O3     34     -0.796    15.9994   ; qtot  0.141
    35      CG301      1     CNDD    C15     35      0.538    12.0110   ; qtot  0.679
    36       HGA2      1     CNDD    H18     36      0.174     1.0080   ; qtot  0.853
    37       HGA2      1     CNDD    H19     37      0.149     1.0080   ; qtot  1.002
    38      CG321      1     CNDD    C16     38     -0.220    12.0110   ; qtot  0.782
    39     OG3C61      1     CNDD     O4     39     -0.482    15.9994   ; qtot  0.300
    40      OG311      1     CNDD     O5     40     -0.727    15.9994   ; qtot -0.427
    41      CG311      1     CNDD    C17     41      0.416    12.0110   ; qtot -0.011
    42       HGA2      1     CNDD    H20     42      0.091     1.0080   ; qtot  0.080
    43       HGA2      1     CNDD    H21     43      0.112     1.0080   ; qtot  0.192
    44      CG311      1     CNDD    C18     44     -0.279    12.0110   ; qtot -0.087
    45       HGA1      1     CNDD    H22     45     -0.054     1.0080   ; qtot -0.141
    46      OG311      1     CNDD     O6     46     -0.726    15.9994   ; qtot -0.867
    47      CG311      1     CNDD    C19     47      0.443    12.0110   ; qtot -0.424
    48      CG2O3      1     CNDD    C20     48      0.821    12.0110   ; qtot  0.397
    49       HGA1      1     CNDD    H23     49      0.101     1.0080   ; qtot  0.498
    50      CG321      1     CNDD    C21     50     -0.490    12.0110   ; qtot  0.008
    51      CG311      1     CNDD    C22     51      0.358    12.0110   ; qtot  0.366
    52       HGA2      1     CNDD    H24     52      0.127     1.0080   ; qtot  0.493
    53       HGA2      1     CNDD    H25     53      0.146     1.0080   ; qtot  0.639
    54     CG2DC1      1     CNDD    C23     54     -0.230    12.0110   ; qtot  0.409
    55     CG2DC1      1     CNDD    C24     55     -0.147    12.0110   ; qtot  0.262
    56     CG2DC2      1     CNDD    C25     56     -0.057    12.0110   ; qtot  0.205
    57     CG2DC2      1     CNDD    C26     57     -0.230    12.0110   ; qtot -0.025
    58     CG2DC1      1     CNDD    C27     58     -0.063    12.0110   ; qtot -0.088
    59     CG2DC1      1     CNDD    C28     59     -0.209    12.0110   ; qtot -0.297
    60     CG2DC2      1     CNDD    C29     60     -0.097    12.0110   ; qtot -0.394
    61     CG2DC2      1     CNDD    C30     61     -0.158    12.0110   ; qtot -0.552
    62     CG2DC1      1     CNDD    C31     62     -0.177    12.0110   ; qtot -0.729
    63     CG2DC1      1     CNDD    C32     63     -0.115    12.0110   ; qtot -0.844
    64     CG2DC2      1     CNDD    C33     64     -0.176    12.0110   ; qtot -1.020
    65     CG2DC2      1     CNDD    C34     65     -0.196    12.0110   ; qtot -1.216
    66     CG2DC1      1     CNDD    C35     66     -0.062    12.0110   ; qtot -1.278
    67     CG2DC1      1     CNDD    C36     67     -0.370    12.0110   ; qtot -1.648
    68      CG311      1     CNDD    C37     68      0.404    12.0110   ; qtot -1.244
    69      CG311      1     CNDD    C38     69     -0.043    12.0110   ; qtot -1.287
    70       HGA1      1     CNDD    H26     70      0.009     1.0080   ; qtot -1.278
    71      CG331      1     CNDD    C39     71     -0.462    12.0110   ; qtot -1.740
    72      OG302      1     CNDD     O7     72     -0.510    15.9994   ; qtot -2.250
    73      CG311      1     CNDD    C40     73      0.396    12.0110   ; qtot -1.854
    74       HGA1      1     CNDD    H27     74      0.099     1.0080   ; qtot -1.755
    75      OG2D1      1     CNDD     O8     75     -0.598    15.9994   ; qtot -2.353
    76      OG2D3      1     CNDD     O9     76     -0.569    15.9994   ; qtot -2.922
    77      OG2D3      1     CNDD    O10     77     -0.587    15.9994   ; qtot -3.509
    78       HGA4      1     CNDD    H28     78      0.124     1.0080   ; qtot -3.385
    79       HGA4      1     CNDD    H29     79      0.159     1.0080   ; qtot -3.226
    80       HGA4      1     CNDD    H30     80      0.192     1.0080   ; qtot -3.034
    81       HGA4      1     CNDD    H31     81      0.157     1.0080   ; qtot -2.877
    82       HGA4      1     CNDD    H32     82      0.178     1.0080   ; qtot -2.699
    83       HGA4      1     CNDD    H33     83      0.139     1.0080   ; qtot -2.560
    84       HGA4      1     CNDD    H34     84      0.152     1.0080   ; qtot -2.408
    85       HGA4      1     CNDD    H35     85      0.114     1.0080   ; qtot -2.294
    86       HGA4      1     CNDD    H36     86      0.101     1.0080   ; qtot -2.193
    87       HGA4      1     CNDD    H37     87      0.164     1.0080   ; qtot -2.029
    88       HGA4      1     CNDD    H38     88      0.144     1.0080   ; qtot -1.885
    89       HGA4      1     CNDD    H39     89      0.127     1.0080   ; qtot -1.758
    90       HGA1      1     CNDD    H40     90     -0.004     1.0080   ; qtot -1.762
    91       HGP1      1     CNDD    H41     91      0.470     1.0080   ; qtot -1.292
    92       HGP1      1     CNDD    H42     92      0.479     1.0080   ; qtot -0.813
    93       HGP1      1     CNDD    H43     93      0.488     1.0080   ; qtot -0.325
    94       HGP1      1     CNDD    H44     94      0.450     1.0080   ; qtot  0.125
    95       HGP1      1     CNDD    H45     95      0.452     1.0080   ; qtot  0.577
    96      OG2D2      1     CNDD    O11     96     -0.720    15.9994   ; qtot -0.143
    97      OG2D2      1     CNDD    O12     97     -0.795    15.9994   ; qtot -0.938
    98       HGA3      1     CNDD    H46     98      0.111     1.0080   ; qtot -0.827
    99       HGA3      1     CNDD    H47     99      0.111     1.0080   ; qtot -0.716
   100       HGA3      1     CNDD    H48    100      0.111     1.0080   ; qtot -0.605
   101      CG321      1     CNDD    C41    101     -0.197    12.0110   ; qtot -0.802
   102      CG331      1     CNDD    C42    102     -0.596    12.0110   ; qtot -1.398
   103       HGA1      1     CNDD    H49    103      0.011     1.0080   ; qtot -1.387
   104      CG311      1     CNDD    C43    104      0.011    12.0110   ; qtot -1.376
   105       HGA2      1     CNDD    H50    105      0.068     1.0080   ; qtot -1.308
   106       HGA2      1     CNDD    H51    106      0.033     1.0080   ; qtot -1.275
   107      CG311      1     CNDD    C44    107      0.525    12.0110   ; qtot -0.750
   108      CG321      1     CNDD    C45    108     -0.527    12.0110   ; qtot -1.277
   109      OG311      1     CNDD    O13    109     -0.694    15.9994   ; qtot -1.971
   110       HGA1      1     CNDD    H52    110      0.016     1.0080   ; qtot -1.955
   111      CG2O5      1     CNDD    C46    111      0.637    12.0110   ; qtot -1.318
   112       HGA2      1     CNDD    H53    112      0.120     1.0080   ; qtot -1.198
   113       HGA2      1     CNDD    H54    113      0.144     1.0080   ; qtot -1.054
   114     CG2R61      1     CNDD    C47    114     -0.125    12.0110   ; qtot -1.179
   115     CG2R61      1     CNDD    C48    115     -0.140    12.0110   ; qtot -1.319
   116     CG2R61      1     CNDD    C49    116     -0.347    12.0110   ; qtot -1.666
   117     CG2R61      1     CNDD    C50    117      0.532    12.0110   ; qtot -1.134
   118     CG2R61      1     CNDD    C51    118     -0.375    12.0110   ; qtot -1.509
   119     CG2R61      1     CNDD    C52    119     -0.061    12.0110   ; qtot -1.570
   120      HGR61      1     CNDD    H55    120      0.157     1.0080   ; qtot -1.413
   121      HGR61      1     CNDD    H56    121      0.176     1.0080   ; qtot -1.237
   122      NG2S3      1     CNDD     N1    122     -0.928    14.0070   ; qtot -2.165
   123      HGR61      1     CNDD    H57    123      0.186     1.0080   ; qtot -1.979
   124      HGR61      1     CNDD    H58    124      0.153     1.0080   ; qtot -1.826
   125       HGP4      1     CNDD    H59    125      0.381     1.0080   ; qtot -1.445
   126       HGP4      1     CNDD    H60    126      0.384     1.0080   ; qtot -1.061
   127      OG2D3      1     CNDD    O14    127     -0.540    15.9994   ; qtot -1.601
   128       HGP1      1     CNDD    H61    128      0.407     1.0080   ; qtot -1.194
   129       HGA1      1     CNDD    H62    129      0.009     1.0080   ; qtot -1.185
   130      CG331      1     CNDD    C53    130     -0.270    12.0110   ; qtot -1.455
   131       HGA3      1     CNDD    H63    131      0.063     1.0080   ; qtot -1.392
   132       HGA3      1     CNDD    H64    132      0.063     1.0080   ; qtot -1.329
   133       HGA3      1     CNDD    H65    133      0.063     1.0080   ; qtot -1.266
   134       HGA3      1     CNDD    H66    134      0.138     1.0080   ; qtot -1.128
   135       HGA3      1     CNDD    H67    135      0.138     1.0080   ; qtot -0.990
   136       HGA3      1     CNDD    H68    136      0.138     1.0080   ; qtot -0.852
   137      CG311      1     CNDD    C54    137      0.523    12.0110   ; qtot -0.329
   138      CG311      1     CNDD    C55    138     -0.060    12.0110   ; qtot -0.389
   139      CG314      1     CNDD    C56    139      0.697    12.0110   ; qtot  0.308
   140      OG311      1     CNDD    O15    140     -0.724    15.9994   ; qtot -0.416
   141       HGA1      1     CNDD    H69    141      0.091     1.0080   ; qtot -0.325
   142      CG311      1     CNDD    C57    142     -0.085    12.0110   ; qtot -0.410
   143       HGA1      1     CNDD    H70    143      0.009     1.0080   ; qtot -0.401
   144      NG3P3      1     CNDD     N2    144     -0.821    14.0070   ; qtot -1.222
   145      CG311      1     CNDD    C58    145      0.491    12.0110   ; qtot -0.731
   146       HGA1      1     CNDD    H71    146      0.094     1.0080   ; qtot -0.637
   147      OG311      1     CNDD    O16    147     -0.727    15.9994   ; qtot -1.364
   148     OG3C61      1     CNDD    O17    148     -0.527    15.9994   ; qtot -1.891
   149      CG331      1     CNDD    C59    149     -0.420    12.0110   ; qtot -2.311
   150       HGA1      1     CNDD    H72    150     -0.034     1.0080   ; qtot -2.345
   151       HGP1      1     CNDD    H73    151      0.489     1.0080   ; qtot -1.856
   152       HGP1      1     CNDD    H74    152      0.473     1.0080   ; qtot -1.383
   153       HGP2      1     CNDD    H75    153      0.426     1.0080   ; qtot -0.957
   154       HGA3      1     CNDD    H76    154      0.111     1.0080   ; qtot -0.846
   155       HGA3      1     CNDD    H77    155      0.111     1.0080   ; qtot -0.735
   156       HGA3      1     CNDD    H78    156      0.111     1.0080   ; qtot -0.624
   157       HGA1      1     CNDD    H79    157     -0.002     1.0080   ; qtot -0.626
   158      OG301      1     CNDD    O18    158     -0.501    15.9994   ; qtot -1.127
   159       HGA1      1     CNDD    H80    159      0.056     1.0080   ; qtot -1.071
   160       HGP2      1     CNDD    H81    160      0.386     1.0080   ; qtot -0.685
   161       HGA4      1     CNDD    H82    161      0.127     1.0080   ; qtot -0.558
   162       HGA4      1     CNDD    H83    162      0.157     1.0080   ; qtot -0.401
   163       HGP2      1     CNDD    H84    163      0.401     1.0080   ; qtot -0.000

[ bonds ]
; ai	aj	funct	b0	Kb
    1     2     1
    1    72     1
    1    75     1
    2     3     1
    2     4     1
    2     5     1
    3     6     1
    3    76     1
    6     7     1
    6     8     1
    6     9     1
    7    10     1
    7    11     1
    7    12     1
   10    13     1
   10    14     1
   10    15     1
   13    16     1
   13    77     1
   16    17     1
   16    18     1
   16    19     1
   17    20     1
   17    21     1
   17    22     1
   20    23     1
   20    24     1
   20    25     1
   22    91     1
   23    26     1
   23    27     1
   23    28     1
   26    29     1
   26    30     1
   26    31     1
   28    92     1
   29    32     1
   29    33     1
   29    34     1
   32    35     1
   32    36     1
   32    37     1
   34    93     1
   35    38     1
   35    39     1
   35    40     1
   38    41     1
   38    42     1
   38    43     1
   39    47     1
   40    94     1
   41    44     1
   41    45     1
   41    46     1
   44    47     1
   44    48     1
   44    49     1
   46    95     1
   47    50     1
   47    90     1
   48    96     1
   48    97     1
   50    51     1
   50    52     1
   50    53     1
   51    54     1
   51   158     1
   51   159     1
   54    55     1
   54    88     1
   55    56     1
   55    89     1
   56    57     1
   56    86     1
   57    58     1
   57    87     1
   58    59     1
   58    85     1
   59    60     1
   59   162     1
   60    61     1
   60   161     1
   61    62     1
   61    84     1
   62    63     1
   62    82     1
   63    64     1
   63    83     1
   64    65     1
   64    80     1
   65    66     1
   65    81     1
   66    67     1
   66    78     1
   67    68     1
   67    79     1
   68    69     1
   68    70     1
   68    71     1
   69    72     1
   69    73     1
   69    74     1
   71    98     1
   71    99     1
   71   100     1
   73   101     1
   73   102     1
   73   103     1
  101   104     1
  101   105     1
  101   106     1
  102   134     1
  102   135     1
  102   136     1
  104   107     1
  104   129     1
  104   130     1
  107   108     1
  107   109     1
  107   110     1
  108   111     1
  108   112     1
  108   113     1
  109   128     1
  111   114     1
  111   127     1
  114   115     1
  114   119     1
  115   116     1
  115   120     1
  116   117     1
  116   121     1
  117   118     1
  117   122     1
  118   119     1
  118   123     1
  119   124     1
  122   125     1
  122   126     1
  130   131     1
  130   132     1
  130   133     1
  137   138     1
  137   148     1
  137   157     1
  137   158     1
  138   139     1
  138   140     1
  138   141     1
  139   142     1
  139   143     1
  139   144     1
  140   151     1
  142   145     1
  142   146     1
  142   147     1
  144   153     1
  144   160     1
  144   163     1
  145   148     1
  145   149     1
  145   150     1
  147   152     1
  149   154     1
  149   155     1
  149   156     1

[ pairs ]
; ai	aj	funct	c6	c12
    1     6     1 
    1    68     1 
    1    73     1 
    1    74     1 
    1    76     1 
    2     7     1 
    2     8     1 
    2     9     1 
    2    69     1 
    3    10     1 
    3    11     1 
    3    12     1 
    3    72     1 
    3    75     1 
    4     6     1 
    4    72     1 
    4    75     1 
    4    76     1 
    5     6     1 
    5    72     1 
    5    75     1 
    5    76     1 
    6    13     1 
    6    14     1 
    6    15     1 
    7    16     1 
    7    76     1 
    7    77     1 
    8    10     1 
    8    11     1 
    8    12     1 
    8    76     1 
    9    10     1 
    9    11     1 
    9    12     1 
    9    76     1 
   10    17     1 
   10    18     1 
   10    19     1 
   11    13     1 
   11    14     1 
   11    15     1 
   12    13     1 
   12    14     1 
   12    15     1 
   13    20     1 
   13    21     1 
   13    22     1 
   14    16     1 
   14    77     1 
   15    16     1 
   15    77     1 
   16    23     1 
   16    24     1 
   16    25     1 
   16    91     1 
   17    26     1 
   17    27     1 
   17    28     1 
   17    77     1 
   18    20     1 
   18    21     1 
   18    22     1 
   18    77     1 
   19    20     1 
   19    21     1 
   19    22     1 
   19    77     1 
   20    29     1 
   20    30     1 
   20    31     1 
   20    91     1 
   20    92     1 
   21    23     1 
   21    24     1 
   21    25     1 
   21    91     1 
   22    23     1 
   22    24     1 
   22    25     1 
   23    32     1 
   23    33     1 
   23    34     1 
   24    26     1 
   24    27     1 
   24    28     1 
   25    26     1 
   25    27     1 
   25    28     1 
   26    35     1 
   26    36     1 
   26    37     1 
   26    92     1 
   26    93     1 
   27    29     1 
   27    30     1 
   27    31     1 
   27    92     1 
   28    29     1 
   28    30     1 
   28    31     1 
   29    38     1 
   29    39     1 
   29    40     1 
   30    32     1 
   30    33     1 
   30    34     1 
   31    32     1 
   31    33     1 
   31    34     1 
   32    41     1 
   32    42     1 
   32    43     1 
   32    47     1 
   32    93     1 
   32    94     1 
   33    35     1 
   33    36     1 
   33    37     1 
   33    93     1 
   34    35     1 
   34    36     1 
   34    37     1 
   35    44     1 
   35    45     1 
   35    46     1 
   35    50     1 
   35    90     1 
   36    38     1 
   36    39     1 
   36    40     1 
   37    38     1 
   37    39     1 
   37    40     1 
   38    47     1 
   38    48     1 
   38    49     1 
   38    94     1 
   38    95     1 
   39    41     1 
   39    42     1 
   39    43     1 
   39    48     1 
   39    49     1 
   39    51     1 
   39    52     1 
   39    53     1 
   39    94     1 
   40    41     1 
   40    42     1 
   40    43     1 
   40    47     1 
   41    50     1 
   41    90     1 
   41    96     1 
   41    97     1 
   42    44     1 
   42    45     1 
   42    46     1 
   43    44     1 
   43    45     1 
   43    46     1 
   44    51     1 
   44    52     1 
   44    53     1 
   44    95     1 
   45    47     1 
   45    48     1 
   45    49     1 
   45    95     1 
   46    47     1 
   46    48     1 
   46    49     1 
   47    54     1 
   47    96     1 
   47    97     1 
   47   158     1 
   47   159     1 
   48    50     1 
   48    90     1 
   49    50     1 
   49    90     1 
   49    96     1 
   49    97     1 
   50    55     1 
   50    88     1 
   50   137     1 
   51    56     1 
   51    89     1 
   51    90     1 
   51   138     1 
   51   148     1 
   51   157     1 
   52    54     1 
   52    90     1 
   52   158     1 
   52   159     1 
   53    54     1 
   53    90     1 
   53   158     1 
   53   159     1 
   54    57     1 
   54    86     1 
   54   137     1 
   55    58     1 
   55    87     1 
   55   158     1 
   55   159     1 
   56    59     1 
   56    85     1 
   56    88     1 
   57    60     1 
   57    89     1 
   57   162     1 
   58    61     1 
   58    86     1 
   58   161     1 
   59    62     1 
   59    84     1 
   59    87     1 
   60    63     1 
   60    82     1 
   60    85     1 
   61    64     1 
   61    83     1 
   61   162     1 
   62    65     1 
   62    80     1 
   62   161     1 
   63    66     1 
   63    81     1 
   63    84     1 
   64    67     1 
   64    78     1 
   64    82     1 
   65    68     1 
   65    79     1 
   65    83     1 
   66    69     1 
   66    70     1 
   66    71     1 
   66    80     1 
   67    72     1 
   67    73     1 
   67    74     1 
   67    81     1 
   67    98     1 
   67    99     1 
   67   100     1 
   68    78     1 
   68   101     1 
   68   102     1 
   68   103     1 
   69    75     1 
   69    79     1 
   69    98     1 
   69    99     1 
   69   100     1 
   69   104     1 
   69   105     1 
   69   106     1 
   69   134     1 
   69   135     1 
   69   136     1 
   70    72     1 
   70    73     1 
   70    74     1 
   70    79     1 
   70    98     1 
   70    99     1 
   70   100     1 
   71    72     1 
   71    73     1 
   71    74     1 
   71    79     1 
   72   101     1 
   72   102     1 
   72   103     1 
   73   107     1 
   73   129     1 
   73   130     1 
   74   101     1 
   74   102     1 
   74   103     1 
   78    79     1 
   78    81     1 
   80    81     1 
   80    83     1 
   82    83     1 
   82    84     1 
   84   161     1 
   85    87     1 
   85   162     1 
   86    87     1 
   86    89     1 
   88    89     1 
   88   158     1 
   88   159     1 
  101   108     1 
  101   109     1 
  101   110     1 
  101   131     1 
  101   132     1 
  101   133     1 
  101   134     1 
  101   135     1 
  101   136     1 
  102   104     1 
  102   105     1 
  102   106     1 
  103   104     1 
  103   105     1 
  103   106     1 
  103   134     1 
  103   135     1 
  103   136     1 
  104   111     1 
  104   112     1 
  104   113     1 
  104   128     1 
  105   107     1 
  105   129     1 
  105   130     1 
  106   107     1 
  106   129     1 
  106   130     1 
  107   114     1 
  107   127     1 
  107   131     1 
  107   132     1 
  107   133     1 
  108   115     1 
  108   119     1 
  108   128     1 
  108   129     1 
  108   130     1 
  109   111     1 
  109   112     1 
  109   113     1 
  109   129     1 
  109   130     1 
  110   111     1 
  110   112     1 
  110   113     1 
  110   128     1 
  110   129     1 
  110   130     1 
  111   116     1 
  111   118     1 
  111   120     1 
  111   124     1 
  112   114     1 
  112   127     1 
  113   114     1 
  113   127     1 
  114   117     1 
  114   121     1 
  114   123     1 
  115   118     1 
  115   122     1 
  115   124     1 
  115   127     1 
  116   119     1 
  116   123     1 
  116   125     1 
  116   126     1 
  117   120     1 
  117   124     1 
  118   121     1 
  118   125     1 
  118   126     1 
  119   120     1 
  119   122     1 
  119   127     1 
  120   121     1 
  121   122     1 
  122   123     1 
  123   124     1 
  129   131     1 
  129   132     1 
  129   133     1 
  137   142     1 
  137   143     1 
  137   144     1 
  137   149     1 
  137   150     1 
  137   151     1 
  137   159     1 
  138   145     1 
  138   146     1 
  138   147     1 
  138   153     1 
  138   160     1 
  138   163     1 
  139   148     1 
  139   149     1 
  139   150     1 
  139   151     1 
  139   152     1 
  139   157     1 
  139   158     1 
  140   142     1 
  140   143     1 
  140   144     1 
  140   148     1 
  140   157     1 
  140   158     1 
  141   142     1 
  141   143     1 
  141   144     1 
  141   148     1 
  141   151     1 
  141   157     1 
  141   158     1 
  142   153     1 
  142   154     1 
  142   155     1 
  142   156     1 
  142   160     1 
  142   163     1 
  143   145     1 
  143   146     1 
  143   147     1 
  143   153     1 
  143   160     1 
  143   163     1 
  144   145     1 
  144   146     1 
  144   147     1 
  145   152     1 
  145   157     1 
  145   158     1 
  146   148     1 
  146   149     1 
  146   150     1 
  146   152     1 
  147   148     1 
  147   149     1 
  147   150     1 
  148   154     1 
  148   155     1 
  148   156     1 
  150   154     1 
  150   155     1 
  150   156     1 
  161   162     1 

[ angles ] 
; ai	aj	ak	funct	th0	cth	S0	Kub
    2     1    72     5
    2     1    75     5
   72     1    75     5
    1     2     3     5
    1     2     4     5
    1     2     5     5
    3     2     4     5
    3     2     5     5
    4     2     5     5
    2     3     6     5
    2     3    76     5
    6     3    76     5
    3     6     7     5
    3     6     8     5
    3     6     9     5
    7     6     8     5
    7     6     9     5
    8     6     9     5
    6     7    10     5
    6     7    11     5
    6     7    12     5
   10     7    11     5
   10     7    12     5
   11     7    12     5
    7    10    13     5
    7    10    14     5
    7    10    15     5
   13    10    14     5
   13    10    15     5
   14    10    15     5
   10    13    16     5
   10    13    77     5
   16    13    77     5
   13    16    17     5
   13    16    18     5
   13    16    19     5
   17    16    18     5
   17    16    19     5
   18    16    19     5
   16    17    20     5
   16    17    21     5
   16    17    22     5
   20    17    21     5
   20    17    22     5
   21    17    22     5
   17    20    23     5
   17    20    24     5
   17    20    25     5
   23    20    24     5
   23    20    25     5
   24    20    25     5
   17    22    91     5
   20    23    26     5
   20    23    27     5
   20    23    28     5
   26    23    27     5
   26    23    28     5
   27    23    28     5
   23    26    29     5
   23    26    30     5
   23    26    31     5
   29    26    30     5
   29    26    31     5
   30    26    31     5
   23    28    92     5
   26    29    32     5
   26    29    33     5
   26    29    34     5
   32    29    33     5
   32    29    34     5
   33    29    34     5
   29    32    35     5
   29    32    36     5
   29    32    37     5
   35    32    36     5
   35    32    37     5
   36    32    37     5
   29    34    93     5
   32    35    38     5
   32    35    39     5
   32    35    40     5
   38    35    39     5
   38    35    40     5
   39    35    40     5
   35    38    41     5
   35    38    42     5
   35    38    43     5
   41    38    42     5
   41    38    43     5
   42    38    43     5
   35    39    47     5
   35    40    94     5
   38    41    44     5
   38    41    45     5
   38    41    46     5
   44    41    45     5
   44    41    46     5
   45    41    46     5
   41    44    47     5
   41    44    48     5
   41    44    49     5
   47    44    48     5
   47    44    49     5
   48    44    49     5
   41    46    95     5
   39    47    44     5
   39    47    50     5
   39    47    90     5
   44    47    50     5
   44    47    90     5
   50    47    90     5
   44    48    96     5
   44    48    97     5
   96    48    97     5
   47    50    51     5
   47    50    52     5
   47    50    53     5
   51    50    52     5
   51    50    53     5
   52    50    53     5
   50    51    54     5
   50    51   158     5
   50    51   159     5
   54    51   158     5
   54    51   159     5
  158    51   159     5
   51    54    55     5
   51    54    88     5
   55    54    88     5
   54    55    56     5
   54    55    89     5
   56    55    89     5
   55    56    57     5
   55    56    86     5
   57    56    86     5
   56    57    58     5
   56    57    87     5
   58    57    87     5
   57    58    59     5
   57    58    85     5
   59    58    85     5
   58    59    60     5
   58    59   162     5
   60    59   162     5
   59    60    61     5
   59    60   161     5
   61    60   161     5
   60    61    62     5
   60    61    84     5
   62    61    84     5
   61    62    63     5
   61    62    82     5
   63    62    82     5
   62    63    64     5
   62    63    83     5
   64    63    83     5
   63    64    65     5
   63    64    80     5
   65    64    80     5
   64    65    66     5
   64    65    81     5
   66    65    81     5
   65    66    67     5
   65    66    78     5
   67    66    78     5
   66    67    68     5
   66    67    79     5
   68    67    79     5
   67    68    69     5
   67    68    70     5
   67    68    71     5
   69    68    70     5
   69    68    71     5
   70    68    71     5
   68    69    72     5
   68    69    73     5
   68    69    74     5
   72    69    73     5
   72    69    74     5
   73    69    74     5
   68    71    98     5
   68    71    99     5
   68    71   100     5
   98    71    99     5
   98    71   100     5
   99    71   100     5
    1    72    69     5
   69    73   101     5
   69    73   102     5
   69    73   103     5
  101    73   102     5
  101    73   103     5
  102    73   103     5
   73   101   104     5
   73   101   105     5
   73   101   106     5
  104   101   105     5
  104   101   106     5
  105   101   106     5
   73   102   134     5
   73   102   135     5
   73   102   136     5
  134   102   135     5
  134   102   136     5
  135   102   136     5
  101   104   107     5
  101   104   129     5
  101   104   130     5
  107   104   129     5
  107   104   130     5
  129   104   130     5
  104   107   108     5
  104   107   109     5
  104   107   110     5
  108   107   109     5
  108   107   110     5
  109   107   110     5
  107   108   111     5
  107   108   112     5
  107   108   113     5
  111   108   112     5
  111   108   113     5
  112   108   113     5
  107   109   128     5
  108   111   114     5
  108   111   127     5
  114   111   127     5
  111   114   115     5
  111   114   119     5
  115   114   119     5
  114   115   116     5
  114   115   120     5
  116   115   120     5
  115   116   117     5
  115   116   121     5
  117   116   121     5
  116   117   118     5
  116   117   122     5
  118   117   122     5
  117   118   119     5
  117   118   123     5
  119   118   123     5
  114   119   118     5
  114   119   124     5
  118   119   124     5
  117   122   125     5
  117   122   126     5
  125   122   126     5
  104   130   131     5
  104   130   132     5
  104   130   133     5
  131   130   132     5
  131   130   133     5
  132   130   133     5
  138   137   148     5
  138   137   157     5
  138   137   158     5
  148   137   157     5
  148   137   158     5
  157   137   158     5
  137   138   139     5
  137   138   140     5
  137   138   141     5
  139   138   140     5
  139   138   141     5
  140   138   141     5
  138   139   142     5
  138   139   143     5
  138   139   144     5
  142   139   143     5
  142   139   144     5
  143   139   144     5
  138   140   151     5
  139   142   145     5
  139   142   146     5
  139   142   147     5
  145   142   146     5
  145   142   147     5
  146   142   147     5
  139   144   153     5
  139   144   160     5
  139   144   163     5
  153   144   160     5
  153   144   163     5
  160   144   163     5
  142   145   148     5
  142   145   149     5
  142   145   150     5
  148   145   149     5
  148   145   150     5
  149   145   150     5
  142   147   152     5
  137   148   145     5
  145   149   154     5
  145   149   155     5
  145   149   156     5
  154   149   155     5
  154   149   156     5
  155   149   156     5
   51   158   137     5

[ dihedrals ]
; ai	aj	ak	al	funct	phi0	cp	mult
    2     1    72    69     9
    3     2     1    72     9
    3     2     1    75     9
    4     2     1    72     9
    4     2     1    75     9
    5     2     1    72     9
    5     2     1    75     9
    1     2     3     6     9
    1     2     3    76     9
    4     2     3     6     9
    4     2     3    76     9
    5     2     3     6     9
    5     2     3    76     9
    2     3     6     7     9
    2     3     6     8     9
    2     3     6     9     9
    7     6     3    76     9
    8     6     3    76     9
    9     6     3    76     9
    3     6     7    10     9
    3     6     7    11     9
    3     6     7    12     9
    8     6     7    10     9
    8     6     7    11     9
    8     6     7    12     9
    9     6     7    10     9
    9     6     7    11     9
    9     6     7    12     9
    6     7    10    13     9
    6     7    10    14     9
    6     7    10    15     9
   11     7    10    13     9
   11     7    10    14     9
   11     7    10    15     9
   12     7    10    13     9
   12     7    10    14     9
   12     7    10    15     9
    7    10    13    16     9
    7    10    13    77     9
   14    10    13    16     9
   14    10    13    77     9
   15    10    13    16     9
   15    10    13    77     9
   10    13    16    17     9
   10    13    16    18     9
   10    13    16    19     9
   17    16    13    77     9
   18    16    13    77     9
   19    16    13    77     9
   13    16    17    20     9
   13    16    17    21     9
   13    16    17    22     9
   18    16    17    20     9
   18    16    17    21     9
   18    16    17    22     9
   19    16    17    20     9
   19    16    17    21     9
   19    16    17    22     9
   16    17    20    23     9
   16    17    20    24     9
   16    17    20    25     9
   21    17    20    23     9
   21    17    20    24     9
   21    17    20    25     9
   22    17    20    23     9
   22    17    20    24     9
   22    17    20    25     9
   16    17    22    91     9
   20    17    22    91     9
   21    17    22    91     9
   17    20    23    26     9
   17    20    23    27     9
   17    20    23    28     9
   24    20    23    26     9
   24    20    23    27     9
   24    20    23    28     9
   25    20    23    26     9
   25    20    23    27     9
   25    20    23    28     9
   20    23    26    29     9
   20    23    26    30     9
   20    23    26    31     9
   27    23    26    29     9
   27    23    26    30     9
   27    23    26    31     9
   28    23    26    29     9
   28    23    26    30     9
   28    23    26    31     9
   20    23    28    92     9
   26    23    28    92     9
   27    23    28    92     9
   23    26    29    32     9
   23    26    29    33     9
   23    26    29    34     9
   30    26    29    32     9
   30    26    29    33     9
   30    26    29    34     9
   31    26    29    32     9
   31    26    29    33     9
   31    26    29    34     9
   26    29    32    35     9
   26    29    32    36     9
   26    29    32    37     9
   33    29    32    35     9
   33    29    32    36     9
   33    29    32    37     9
   34    29    32    35     9
   34    29    32    36     9
   34    29    32    37     9
   26    29    34    93     9
   32    29    34    93     9
   33    29    34    93     9
   29    32    35    38     9
   29    32    35    39     9
   29    32    35    40     9
   36    32    35    38     9
   36    32    35    39     9
   36    32    35    40     9
   37    32    35    38     9
   37    32    35    39     9
   37    32    35    40     9
   32    35    38    41     9
   32    35    38    42     9
   32    35    38    43     9
   39    35    38    41     9
   39    35    38    42     9
   39    35    38    43     9
   40    35    38    41     9
   40    35    38    42     9
   40    35    38    43     9
   32    35    39    47     9
   38    35    39    47     9
   40    35    39    47     9
   32    35    40    94     9
   38    35    40    94     9
   39    35    40    94     9
   35    38    41    44     9
   35    38    41    45     9
   35    38    41    46     9
   42    38    41    44     9
   42    38    41    45     9
   42    38    41    46     9
   43    38    41    44     9
   43    38    41    45     9
   43    38    41    46     9
   35    39    47    44     9
   35    39    47    50     9
   35    39    47    90     9
   38    41    44    47     9
   38    41    44    48     9
   38    41    44    49     9
   45    41    44    47     9
   45    41    44    48     9
   45    41    44    49     9
   46    41    44    47     9
   46    41    44    48     9
   46    41    44    49     9
   38    41    46    95     9
   44    41    46    95     9
   45    41    46    95     9
   41    44    47    50     9
   41    44    47    90     9
   48    44    47    50     9
   48    44    47    90     9
   49    44    47    50     9
   49    44    47    90     9
   41    44    48    96     9
   41    44    48    97     9
   47    44    48    96     9
   47    44    48    97     9
   49    44    48    96     9
   49    44    48    97     9
   39    47    44    41     9
   39    47    44    48     9
   39    47    44    49     9
   39    47    50    51     9
   39    47    50    52     9
   39    47    50    53     9
   44    47    50    51     9
   44    47    50    52     9
   44    47    50    53     9
   51    50    47    90     9
   52    50    47    90     9
   53    50    47    90     9
   47    50    51    54     9
   47    50    51   158     9
   47    50    51   159     9
   52    50    51    54     9
   52    50    51   158     9
   52    50    51   159     9
   53    50    51    54     9
   53    50    51   158     9
   53    50    51   159     9
   50    51    54    55     9
   50    51    54    88     9
   50    51   158   137     9
   54    51   158   137     9
   55    54    51   158     9
   55    54    51   159     9
   88    54    51   158     9
   88    54    51   159     9
   51    54    55    56     9
   51    54    55    89     9
   88    54    55    89     9
   56    55    54    88     9
   54    55    56    57     9
   54    55    56    86     9
   57    56    55    89     9
   86    56    55    89     9
   55    56    57    58     9
   55    56    57    87     9
   86    56    57    87     9
   58    57    56    86     9
   56    57    58    59     9
   56    57    58    85     9
   59    58    57    87     9
   85    58    57    87     9
   57    58    59    60     9
   57    58    59   162     9
   85    58    59   162     9
   60    59    58    85     9
   58    59    60    61     9
   58    59    60   161     9
   61    60    59   162     9
  161    60    59   162     9
   59    60    61    62     9
   59    60    61    84     9
   62    61    60   161     9
   84    61    60   161     9
   60    61    62    63     9
   60    61    62    82     9
   63    62    61    84     9
   82    62    61    84     9
   61    62    63    64     9
   61    62    63    83     9
   82    62    63    83     9
   64    63    62    82     9
   62    63    64    65     9
   62    63    64    80     9
   65    64    63    83     9
   80    64    63    83     9
   63    64    65    66     9
   63    64    65    81     9
   80    64    65    81     9
   66    65    64    80     9
   64    65    66    67     9
   64    65    66    78     9
   67    66    65    81     9
   78    66    65    81     9
   65    66    67    68     9
   65    66    67    79     9
   78    66    67    79     9
   68    67    66    78     9
   66    67    68    69     9
   66    67    68    70     9
   66    67    68    71     9
   69    68    67    79     9
   70    68    67    79     9
   71    68    67    79     9
   67    68    69    72     9
   67    68    69    73     9
   67    68    69    74     9
   70    68    69    72     9
   70    68    69    73     9
   70    68    69    74     9
   71    68    69    72     9
   71    68    69    73     9
   71    68    69    74     9
   67    68    71    98     9
   67    68    71    99     9
   67    68    71   100     9
   69    68    71    98     9
   69    68    71    99     9
   69    68    71   100     9
   70    68    71    98     9
   70    68    71    99     9
   70    68    71   100     9
   68    69    73   101     9
   68    69    73   102     9
   68    69    73   103     9
   72    69    73   101     9
   72    69    73   102     9
   72    69    73   103     9
   74    69    73   101     9
   74    69    73   102     9
   74    69    73   103     9
   69    72     1    75     9
    1    72    69    68     9
    1    72    69    73     9
    1    72    69    74     9
   69    73   101   104     9
   69    73   101   105     9
   69    73   101   106     9
  102    73   101   104     9
  102    73   101   105     9
  102    73   101   106     9
  103    73   101   104     9
  103    73   101   105     9
  103    73   101   106     9
   69    73   102   134     9
   69    73   102   135     9
   69    73   102   136     9
  101    73   102   134     9
  101    73   102   135     9
  101    73   102   136     9
  103    73   102   134     9
  103    73   102   135     9
  103    73   102   136     9
   73   101   104   107     9
   73   101   104   129     9
   73   101   104   130     9
  105   101   104   107     9
  105   101   104   129     9
  105   101   104   130     9
  106   101   104   107     9
  106   101   104   129     9
  106   101   104   130     9
  101   104   107   108     9
  101   104   107   109     9
  101   104   107   110     9
  101   104   130   131     9
  101   104   130   132     9
  101   104   130   133     9
  107   104   130   131     9
  107   104   130   132     9
  107   104   130   133     9
  129   104   130   131     9
  129   104   130   132     9
  129   104   130   133     9
  108   107   104   129     9
  108   107   104   130     9
  109   107   104   129     9
  109   107   104   130     9
  110   107   104   129     9
  110   107   104   130     9
  104   107   108   111     9
  104   107   108   112     9
  104   107   108   113     9
  109   107   108   111     9
  109   107   108   112     9
  109   107   108   113     9
  110   107   108   111     9
  110   107   108   112     9
  110   107   108   113     9
  104   107   109   128     9
  108   107   109   128     9
  110   107   109   128     9
  107   108   111   114     9
  107   108   111   127     9
  112   108   111   114     9
  112   108   111   127     9
  113   108   111   114     9
  113   108   111   127     9
  108   111   114   115     9
  108   111   114   119     9
  115   114   111   127     9
  119   114   111   127     9
  111   114   115   116     9
  111   114   115   120     9
  119   114   115   120     9
  111   114   119   118     9
  111   114   119   124     9
  115   114   119   118     9
  115   114   119   124     9
  116   115   114   119     9
  114   115   116   117     9
  114   115   116   121     9
  120   115   116   121     9
  117   116   115   120     9
  115   116   117   118     9
  115   116   117   122     9
  121   116   117   122     9
  118   117   116   121     9
  116   117   118   119     9
  116   117   118   123     9
  122   117   118   123     9
  116   117   122   125     9
  116   117   122   126     9
  118   117   122   125     9
  118   117   122   126     9
  119   118   117   122     9
  117   118   119   124     9
  123   118   119   124     9
  114   119   118   117     9
  114   119   118   123     9
  138   137   148   145     9
  139   138   137   148     9
  139   138   137   157     9
  139   138   137   158     9
  140   138   137   148     9
  140   138   137   157     9
  140   138   137   158     9
  141   138   137   148     9
  141   138   137   157     9
  141   138   137   158     9
  137   138   139   142     9
  137   138   139   143     9
  137   138   139   144     9
  140   138   139   142     9
  140   138   139   143     9
  140   138   139   144     9
  141   138   139   142     9
  141   138   139   143     9
  141   138   139   144     9
  137   138   140   151     9
  139   138   140   151     9
  141   138   140   151     9
  138   139   142   145     9
  138   139   142   146     9
  138   139   142   147     9
  143   139   142   145     9
  143   139   142   146     9
  143   139   142   147     9
  144   139   142   145     9
  144   139   142   146     9
  144   139   142   147     9
  138   139   144   153     9
  138   139   144   160     9
  138   139   144   163     9
  142   139   144   153     9
  142   139   144   160     9
  142   139   144   163     9
  143   139   144   153     9
  143   139   144   160     9
  143   139   144   163     9
  139   142   145   148     9
  139   142   145   149     9
  139   142   145   150     9
  146   142   145   148     9
  146   142   145   149     9
  146   142   145   150     9
  147   142   145   148     9
  147   142   145   149     9
  147   142   145   150     9
  139   142   147   152     9
  145   142   147   152     9
  146   142   147   152     9
  142   145   149   154     9
  142   145   149   155     9
  142   145   149   156     9
  148   145   149   154     9
  148   145   149   155     9
  148   145   149   156     9
  150   145   149   154     9
  150   145   149   155     9
  150   145   149   156     9
  145   148   137   157     9
  145   148   137   158     9
  137   148   145   142     9
  137   148   145   149     9
  137   148   145   150     9
  137   158    51   159     9
   51   158   137   138     9
   51   158   137   148     9
   51   158   137   157     9

[ dihedrals ]
; ai	aj	ak	al	funct	q0	cq
    1     2    75    72     2
    3     2     6    76     2
   13    10    16    77     2
   48    97    96    44     2
  111   114   108   127     2
  122   126   125   117     2

#ifdef REST_ON
#include "../restraints/CNDD_rest.itp"
#endif

[ dihedraltypes ]
 CG2DC1  CG2DC1   CG311   CG311     9  0.000000e+00  4.610768e+00      2
 CG2DC1  CG2DC1   CG311   CG311     9  1.800000e+02  6.702768e+00      3
 CG2DC1  CG2DC1   CG311   CG321     9  0.000000e+00  1.255200e+00      3
 CG2DC1  CG2DC1   CG311   CG321     9  0.000000e+00  2.092000e+00      2
 CG2DC1  CG2DC1   CG311   CG331     9  0.000000e+00  1.255200e+00      3
 CG2DC1  CG2DC1   CG311   CG331     9  0.000000e+00  2.092000e+00      2
 CG2DC1  CG2DC1   CG311    HGA1     9  0.000000e+00  1.255200e-01      3
 CG2DC1  CG2DC1   CG311   OG301     9  0.000000e+00  2.928800e+00      3
 CG2DC1   CG311   CG311   CG311     9  0.000000e+00  8.368000e-01      3
 CG2DC1   CG311   CG311    HGA1     9  0.000000e+00  8.368000e-01      3
 CG2DC1   CG311   CG311   OG302     9  1.800000e+02  2.016688e+00      4
 CG2DC1   CG311   CG311   OG302     9  1.800000e+02  1.782802e+01      1
 CG2DC1   CG311   CG321   CG311     9  0.000000e+00  7.949600e-01      3
 CG2DC1   CG311   CG321    HGA2     9  0.000000e+00  7.949600e-01      3
 CG2DC1   CG311   CG331    HGA3     9  0.000000e+00  6.694400e-01      3
 CG2DC1   CG311   OG301   CG311     9  0.000000e+00  8.368000e-01      3
 CG2DC2  CG2DC1  CG2DC1   CG311     9  1.800000e+02  2.343040e+00      1
 CG2DC2  CG2DC1  CG2DC1   CG311     9  1.800000e+02  2.928800e+01      2
  CG2O3   CG311   CG311  OG3C61     9  0.000000e+00  8.368000e-01      3
 CG2R61   CG2O5   CG321   CG311     9  0.000000e+00  1.673600e+00      1
 CG2R61   CG2O5   CG321   CG311     9  1.800000e+02  4.184000e-01      6
 CG2R61   CG2O5   CG321   CG311     9  1.800000e+02  5.439200e-01      3
 CG2R61   CG2O5   CG321   CG311     9  1.800000e+02  7.112800e-01      2
  CG311  CG2DC1  CG2DC1    HGA4     9  1.800000e+02  2.175680e+01      2
  CG311   CG311   CG311   CG331     9  1.800000e+02  2.092000e+00      4
  CG311   CG311   CG311  OG3C61     9  0.000000e+00  2.510400e+00      3
  CG311   CG311   CG311  OG3C61     9  1.800000e+02  3.347200e-01      4
  CG311   CG311   CG311  OG3C61     9  1.800000e+02  7.949600e-01      1
  CG311   CG311   CG311  OG3C61     9  1.800000e+02  4.184000e+00      2
  CG311   CG311   CG314   CG311     9  1.800000e+02  2.092000e+00      4
  CG311   CG311   CG314    HGA1     9  0.000000e+00  8.158800e-01      3
  CG311   CG311   CG314   NG3P3     9  0.000000e+00  8.368000e-01      3
  CG311   CG311   CG321   CG2O5     9  0.000000e+00  4.602400e-01      4
  CG311   CG311   CG321   CG2O5     9  0.000000e+00  1.631760e+00      2
  CG311   CG311   CG321   CG2O5     9  1.800000e+02  3.765600e-01      6
  CG311   CG311   CG321   CG2O5     9  1.800000e+02  8.786400e-01      1
  CG311   CG311   CG321   CG2O5     9  1.800000e+02  1.464400e+00      3
  CG311   CG311   CG321   CG301     9  0.000000e+00  8.368000e-01      3
  CG311   CG311   OG301   CG311     9  0.000000e+00  1.673600e+00      1
  CG311   CG311   OG301   CG311     9  0.000000e+00  2.050160e+00      3
  CG311   CG311   OG302   CG2O2     9  1.800000e+02  2.928800e+00      1
  CG311   CG311  OG3C61   CG301     9  0.000000e+00  6.276000e-01      4
  CG311   CG311  OG3C61   CG301     9  0.000000e+00  2.845120e+00      2
  CG311   CG311  OG3C61   CG301     9  1.800000e+02  8.786400e-01      3
  CG311   CG311  OG3C61   CG301     9  1.800000e+02  2.217520e+00      1
  CG311   CG311  OG3C61   CG311     9  0.000000e+00  6.276000e-01      4
  CG311   CG311  OG3C61   CG311     9  0.000000e+00  2.845120e+00      2
  CG311   CG311  OG3C61   CG311     9  1.800000e+02  8.786400e-01      3
  CG311   CG311  OG3C61   CG311     9  1.800000e+02  2.217520e+00      1
  CG314   CG311   CG311   CG331     9  0.000000e+00  8.368000e-01      3
  CG314   CG311   CG311    HGA1     9  0.000000e+00  8.158800e-01      3
  CG314   CG311   CG311   OG301     9  1.800000e+02  8.368000e-01      3
  CG314   CG311   CG311  OG3C61     9  0.000000e+00  2.510400e+00      3
  CG314   CG311   CG311  OG3C61     9  1.800000e+02  3.347200e-01      4
  CG314   CG311   CG311  OG3C61     9  1.800000e+02  7.949600e-01      1
  CG314   CG311   CG311  OG3C61     9  1.800000e+02  4.184000e+00      2
  CG314   CG311   OG311    HGP1     9  0.000000e+00  2.092000e+00      1
  CG314   CG311   OG311    HGP1     9  0.000000e+00  2.092000e+00      1
  CG314   CG311   OG311    HGP1     9  0.000000e+00  2.928800e+00      2
  CG314   CG311   OG311    HGP1     9  0.000000e+00  2.928800e+00      2
  CG321   CG2O5   CG321   CG2O2     9  0.000000e+00  2.514584e+00      3
  CG321   CG2O5   CG321   CG2O2     9  1.800000e+02  7.409864e+00      2
  CG321   CG2O5   CG321   CG2O2     9  1.800000e+02  1.277794e+01      1
  CG321   CG2O5   CG321   CG311     9  0.000000e+00  1.255200e-01      6
  CG321   CG2O5   CG321   CG311     9  0.000000e+00  2.719600e-01      3
  CG321   CG2O5   CG321   CG311     9  0.000000e+00  3.138000e+00      1
  CG321   CG2O5   CG321   CG311     9  1.800000e+02  7.531200e-01      2
  CG321   CG301   CG321   CG311     9  0.000000e+00  8.368000e-01      3
  CG321   CG301   OG311    HGP1     9  0.000000e+00  5.857600e-01      2
  CG321   CG301   OG311    HGP1     9  0.000000e+00  1.004160e+00      3
  CG321   CG301   OG311    HGP1     9  0.000000e+00  4.727920e+00      1
  CG321   CG301  OG3C61   CG311     9  0.000000e+00  6.276000e-01      4
  CG321   CG301  OG3C61   CG311     9  0.000000e+00  2.845120e+00      2
  CG321   CG301  OG3C61   CG311     9  1.800000e+02  8.786400e-01      3
  CG321   CG301  OG3C61   CG311     9  1.800000e+02  2.217520e+00      1
  CG321   CG311   CG311   CG331     9  1.800000e+02  2.092000e+00      4
  CG321   CG311   CG311   OG302     9  1.800000e+02  8.368000e-01      3
  CG321   CG311   CG311   OG311     9  0.000000e+00  5.857600e-01      3
  CG321   CG311   CG321   CG2O5     9  0.000000e+00  4.602400e-01      4
  CG321   CG311   CG321   CG2O5     9  0.000000e+00  1.631760e+00      2
  CG321   CG311   CG321   CG2O5     9  1.800000e+02  3.765600e-01      6
  CG321   CG311   CG321   CG2O5     9  1.800000e+02  8.786400e-01      1
  CG321   CG311   CG321   CG2O5     9  1.800000e+02  1.464400e+00      3
  CG321   CG311   CG321   CG301     9  0.000000e+00  8.368000e-01      3
  CG321   CG311   OG301   CG311     9  0.000000e+00  3.619160e+00      3
  CG321   CG311   OG301   CG311     9  1.800000e+02  6.748792e+00      2
  CG321   CG311   OG301   CG311     9  1.800000e+02  1.934682e+01      1
  CG321   CG311  OG3C61   CG301     9  0.000000e+00  6.276000e-01      4
  CG321   CG311  OG3C61   CG301     9  0.000000e+00  2.845120e+00      2
  CG321   CG311  OG3C61   CG301     9  1.800000e+02  8.786400e-01      3
  CG321   CG311  OG3C61   CG301     9  1.800000e+02  2.217520e+00      1
  CG331   CG311   CG311   OG302     9  0.000000e+00  8.368000e-01      3
  CG331   CG311   CG311   OG311     9  0.000000e+00  5.857600e-01      3
  CG331   CG311   CG311   OG311     9  0.000000e+00  5.857600e-01      3
  CG331   CG311  OG3C61   CG311     9  0.000000e+00  6.276000e-01      4
  CG331   CG311  OG3C61   CG311     9  0.000000e+00  2.845120e+00      2
  CG331   CG311  OG3C61   CG311     9  1.800000e+02  8.786400e-01      3
  CG331   CG311  OG3C61   CG311     9  1.800000e+02  2.217520e+00      1
   HGA1   CG311   CG314   CG311     9  0.000000e+00  8.158800e-01      3
   HGA1   CG311   CG321   CG2O5     9  0.000000e+00  8.368000e-01      3
   HGA1   CG311   CG321   CG301     9  0.000000e+00  8.158800e-01      3
   HGA1   CG311   OG301   CG311     9  0.000000e+00  1.188256e+00      3
   HGA1   CG311  OG3C61   CG301     9  0.000000e+00  8.158800e-01      3
   HGA1   CG311  OG3C61   CG311     9  0.000000e+00  8.158800e-01      3
   HGA4  CG2DC1   CG311   CG311     9  0.000000e+00  8.368000e-01      3
   HGA4  CG2DC1   CG311   CG321     9  0.000000e+00  8.368000e-01      3
   HGA4  CG2DC1   CG311   CG331     9  0.000000e+00  8.368000e-01      3
   HGA4  CG2DC1   CG311    HGA1     9  0.000000e+00  8.368000e-01      3
   HGA4  CG2DC1   CG311   OG301     9  0.000000e+00  8.368000e-01      3
  OG2D1   CG2O2   CG321   CG2O5     9  0.000000e+00  2.514584e+00      6
  OG2D1   CG2O2   CG321   CG2O5     9  0.000000e+00  8.539544e+00      1
  OG2D1   CG2O2   CG321   CG2O5     9  1.800000e+02  1.631760e-01      3
  OG2D1   CG2O2   CG321   CG2O5     9  1.800000e+02  1.615024e+00      4
  OG2D1   CG2O2   CG321   CG2O5     9  1.800000e+02  1.021314e+01      2
  OG2D3   CG2O5   CG321   CG2O2     9  0.000000e+00  0.000000e+00      1
  OG2D3   CG2O5   CG321   CG311     9  0.000000e+00  1.255200e-01      6
  OG2D3   CG2O5   CG321   CG311     9  1.800000e+02  2.719600e-01      3
  OG2D3   CG2O5   CG321   CG311     9  1.800000e+02  7.531200e-01      2
  OG2D3   CG2O5   CG321   CG311     9  1.800000e+02  3.138000e+00      1
  OG301   CG311   CG311    HGA1     9  0.000000e+00  8.158800e-01      3
  OG301   CG311   CG311    HGA1     9  0.000000e+00  8.158800e-01      3
  OG301   CG311   CG311   OG311     9  0.000000e+00  8.368000e-01      3
  OG301   CG311   CG321   CG311     9  0.000000e+00  1.631760e+00      2
  OG301   CG311   CG321   CG311     9  1.800000e+02  6.694400e-01      1
  OG301   CG311   CG321    HGA2     9  0.000000e+00  8.158800e-01      3
  OG301   CG311   CG321    HGA2     9  0.000000e+00  8.158800e-01      3
  OG301   CG311  OG3C61   CG311     9  0.000000e+00  4.184000e+00      3
  OG302   CG2O2   CG321   CG2O5     9  0.000000e+00  0.000000e+00      1
  OG302   CG311   CG311    HGA1     9  0.000000e+00  8.158800e-01      3
  OG311   CG301   CG321   CG311     9  0.000000e+00  3.347200e+00      3
  OG311   CG301   CG321    HGA2     9  0.000000e+00  6.694400e-01      3
  OG311   CG301  OG3C61   CG311     9  0.000000e+00  4.184000e+00      3
  OG311   CG311   CG311  OG3C61     9  0.000000e+00  8.368000e-01      3
  OG311   CG311   CG314   CG311     9  0.000000e+00  5.857600e-01      3
  OG311   CG311   CG314    HGA1     9  0.000000e+00  8.158800e-01      3
  OG311   CG311   CG314    HGA1     9  0.000000e+00  8.158800e-01      3
  OG311   CG311   CG314   NG3P3     9  0.000000e+00  8.368000e-01      3
  OG311   CG311   CG314   NG3P3     9  0.000000e+00  8.368000e-01      3
  OG311   CG311   CG321   CG2O5     9  0.000000e+00  8.368000e-01      3
  OG311   CG311   CG321   CG301     9  0.000000e+00  1.673600e+00      5
  OG311   CG311   CG321   CG301     9  0.000000e+00  3.347200e+00      6
  OG311   CG311   CG321   CG301     9  1.800000e+02  8.368000e+00      3
 OG3C61   CG301   CG321   CG311     9  0.000000e+00  3.347200e+00      3
 OG3C61   CG301   CG321    HGA2     9  0.000000e+00  6.694400e-01      3
 OG3C61   CG301   OG311    HGP1     9  0.000000e+00  4.476880e+00      3
 OG3C61   CG301   OG311    HGP1     9  0.000000e+00  4.895280e+00      2
 OG3C61   CG301   OG311    HGP1     9  0.000000e+00  6.485200e+00      1
 OG3C61   CG311   CG311    HGA1     9  0.000000e+00  8.158800e-01      3
 OG3C61   CG311   CG321   CG311     9  0.000000e+00  2.510400e+00      3
 OG3C61   CG311   CG321   CG311     9  1.800000e+02  3.347200e-01      4
 OG3C61   CG311   CG321   CG311     9  1.800000e+02  7.949600e-01      1
 OG3C61   CG311   CG321   CG311     9  1.800000e+02  4.184000e+00      2
 OG3C61   CG311   CG321    HGA2     9  0.000000e+00  8.158800e-01      3
 OG3C61   CG311   CG321    HGA2     9  0.000000e+00  8.158800e-01      3
 OG3C61   CG311   CG331    HGA3     9  0.000000e+00  6.694400e-01      3
 OG3C61   CG311   OG301   CG311     9  0.000000e+00  1.087840e+00      3
 OG3C61   CG311   OG301   CG311     9  0.000000e+00  2.133840e+00      1
 OG3C61   CG311   OG301   CG311     9  0.000000e+00  2.803280e+00      2
